# Supplementary material for: Mafb and c-Maf Have Prenatal Compensatory and Postnatal Antagonistic Roles in Cortical Interneuron Fate and Function
Source: Cell Rep. Author manuscript; Available in PMC 2019 Jul 1. (PMC6602795; doi:10.1016/j.celrep.2019.01.031)
Supplement: Table S1 [file NIHMS1024767-supplement-Table_S1.xlsx]

## Sheet: gw18_clustermarkers
	p_val	avg_diff	pct.1	pct.2	cluster	gene
Cenpf	0	1.80264	1	0.725	1	Cenpf
Gm7985	0	0.438866	0.818	0.337	1	Gm7985
Itgb4	0	0.348874	0.273	0.057	1	Itgb4
Gm17673	0	0.280385	0.364	0.259	1	Gm17673
Prcc	2.44e-15	1.13976	0.455	0.295	1	Prcc
Kank3	8.77e-15	0.855157	0.273	0.093	1	Kank3
Ube2c	8.64e-14	2.23129	1	0.611	1	Ube2c
Pttg1	1.04e-13	2.07749	1	0.705	1	Pttg1
Cenpe	2.42e-13	1.51821	1	0.622	1	Cenpe
Neurl1b	5.19e-13	0.95202	0.455	0.135	1	Neurl1b
Tuba1c	3.22e-12	1.22682	1	0.834	1	Tuba1c
C330027C09Rik	1.41e-11	1.56082	1	0.497	1	C330027C09Rik
Arl6ip1	6.1e-11	1.7706	1	0.953	1	Arl6ip1
Sgol2	7.92e-11	1.06953	0.909	0.28	1	Sgol2
Ncoa4	2.35e-10	0.458684	0.364	0.161	1	Ncoa4
Gadd45gip1	2.4e-10	0.506421	0.273	0.161	1	Gadd45gip1
Alyref2	5.95e-10	0.47008	0.909	0.699	1	Alyref2
Aspm	8.59e-10	0.960595	1	0.394	1	Aspm
Gramd4	8.63e-10	0.479293	0.636	0.28	1	Gramd4
Cit	9.85e-10	0.636058	1	0.622	1	Cit
Kif20b	1.53e-09	1.22486	1	0.435	1	Kif20b
Fam72a	2.25e-09	0.746092	0.273	0.021	1	Fam72a
Prc1	3.58e-09	1.61096	1	0.684	1	Prc1
Poc1b	5.33e-09	1.29889	0.182	0.311	1	Poc1b
Fam83d	5.64e-09	1.37902	0.636	0.171	1	Fam83d
Diap3	7.65e-09	0.924126	0.545	0.176	1	Diap3
Cdc25b	8.61e-09	1.69546	0.909	0.503	1	Cdc25b
Cks2	9.81e-09	1.55109	1	0.311	1	Cks2
Fam64a	2.42e-08	1.90139	0.909	0.513	1	Fam64a
Mis18bp1	3.88e-08	1.40179	0.818	0.523	1	Mis18bp1
Gas2l3	3.97e-08	0.917179	0.636	0.181	1	Gas2l3
Abhd17a	3.97e-08	0.949755	0.091	0.295	1	Abhd17a
Chid1	4.26e-08	0.268367	0.182	0.295	1	Chid1
Kif18b	4.9e-08	1.24543	0.727	0.161	1	Kif18b
Kif23	5.69e-08	1.72554	1	0.383	1	Kif23
Arhgef39	7.01e-08	1.42431	0.909	0.238	1	Arhgef39
Ubb	1.04e-07	0.671419	1	1	1	Ubb
Cenpa	1.69e-07	1.30609	1	0.487	1	Cenpa
Top2a	1.74e-07	1.35048	1	0.87	1	Top2a
Dpp8	1.81e-07	0.526958	0.182	0.316	1	Dpp8
Ccnb1	3.24e-07	1.41173	0.909	0.425	1	Ccnb1
Cdc25c	3.66e-07	1.85767	1	0.482	1	Cdc25c
Becn1	3.73e-07	0.821809	0.455	0.43	1	Becn1
Cep350	3.86e-07	0.620594	0.636	0.326	1	Cep350
Cdca2	4.26e-07	1.31529	1	0.544	1	Cdca2
Mtf1	5.52e-07	0.282897	0.364	0.254	1	Mtf1
Tubb4b	5.85e-07	1.42441	0.818	0.565	1	Tubb4b
Hmmr	6.3e-07	1.02376	1	0.404	1	Hmmr
Tmem80	6.55e-07	0.570477	0.182	0.326	1	Tmem80
X4632419I22Rik	7.63e-07	0.545812	0.455	0.306	1	X4632419I22Rik
Man2c1	1.01e-06	0.38788	0.364	0.321	1	Man2c1
Gm9990	1.22e-06	0.908296	0.909	0.922	1	Gm9990
Kif2c	1.26e-06	1.23606	0.909	0.389	1	Kif2c
Spc25	1.38e-06	1.50282	1	0.591	1	Spc25
Foxm1	1.6e-06	0.862158	1	0.451	1	Foxm1
RP23.45G16.5	1.81e-06	1.09269	1	0.332	1	RP23.45G16.5
Yif1a	1.88e-06	1.35418	0.455	0.404	1	Yif1a
Hdgf	1.89e-06	1.34508	1	0.922	1	Hdgf
Gm10075	2.09e-06	0.586048	1	0.969	1	Gm10075
Cdkn3	2.15e-06	1.74104	0.636	0.135	1	Cdkn3
Psrc1	2.5e-06	1.31057	0.727	0.352	1	Psrc1
Dusp16	2.88e-06	0.504343	0.455	0.301	1	Dusp16
Cdk1	3.4e-06	1.3563	0.909	0.642	1	Cdk1
H2afv	3.87e-06	0.995701	1	0.99	1	H2afv
Birc5	4.17e-06	1.24361	0.909	0.539	1	Birc5
Hmgb2	4.43e-06	0.998615	1	0.876	1	Hmgb2
G2e3	5.23e-06	1.07841	1	0.731	1	G2e3
Eif4a.ps4	5.36e-06	0.513627	1	0.917	1	Eif4a.ps4
Racgap1	6.16e-06	0.827286	1	0.617	1	Racgap1
Arhgap11a	6.21e-06	1.12121	0.818	0.295	1	Arhgap11a
A230071N21Rik	7.72e-06	0.759819	0.273	0.026	1	A230071N21Rik
Llph	8.08e-06	0.491958	0.182	0.534	1	Llph
Nusap1	8.58e-06	1.22691	1	0.591	1	Nusap1
Zc3h10	9.42e-06	0.662407	0.273	0.269	1	Zc3h10
Kpna2	1.02e-05	0.378191	1	0.44	1	Kpna2
Kif22	1.27e-05	1.25092	1	0.508	1	Kif22
Gm3550	1.53e-05	1.29595	1	0.617	1	Gm3550
Cep89	1.67e-05	1.02041	0.818	0.29	1	Cep89
Rpl34	1.81e-05	0.335344	0.727	0.767	1	Rpl34
Mpped2	1.84e-05	1.28001	1	0.829	1	Mpped2
Scp2	2.01e-05	0.867785	0.727	0.71	1	Scp2
Arih2	2.09e-05	0.725543	0.636	0.461	1	Arih2
Cks1b	2.11e-05	1.13076	1	0.684	1	Cks1b
Tpx2	2.33e-05	1.08744	1	0.596	1	Tpx2
Efs	2.51e-05	0.712118	0.636	0.202	1	Efs
Ccdc174	2.9e-05	0.481968	0.818	0.632	1	Ccdc174
Cdca8	3.05e-05	1.13379	1	0.56	1	Cdca8
Setd8	3.13e-05	0.709116	1	0.497	1	Setd8
Zfp69	3.25e-05	0.412007	0.364	0.057	1	Zfp69
Lrrfip2	3.56e-05	0.599483	0.273	0.275	1	Lrrfip2
Tex261	3.99e-05	0.506993	0.182	0.337	1	Tex261
C230052I12Rik	4.19e-05	1.71343	0.636	0.28	1	C230052I12Rik
Kif11	4.57e-05	1.06832	1	0.497	1	Kif11
Hmgb3	4.84e-05	0.659163	1	0.948	1	Hmgb3
Zmat3	4.92e-05	0.551809	0.364	0.342	1	Zmat3
Nudcd2	5.09e-05	1.30156	0.909	0.508	1	Nudcd2
Fbxw2	5.31e-05	0.854389	0.727	0.544	1	Fbxw2
X2610307P16Rik	5.48e-05	1.17546	0.636	0.358	1	X2610307P16Rik
Depdc1b	5.86e-05	1.11548	0.636	0.212	1	Depdc1b
Trim59	6.21e-05	1.20183	0.909	0.451	1	Trim59
Tmem201	6.51e-05	0.663606	0.818	0.487	1	Tmem201
X2700049A03Rik	7.23e-05	1.01276	0.727	0.565	1	X2700049A03Rik
Ckap2l	7.64e-05	1.46515	0.909	0.482	1	Ckap2l
Pip5k1a	7.65e-05	0.466895	0.364	0.601	1	Pip5k1a
Nr6a1	9.45e-05	0.331623	0.455	0.269	1	Nr6a1
Parpbp	9.61e-05	0.863674	0.455	0.083	1	Parpbp
Hykk	0.000100694	0.348041	0.273	0.161	1	Hykk
Hmgn3	0.000107082	1.41068	0.909	0.627	1	Hmgn3
Phf21b	0.000111814	0.790207	1	0.808	1	Phf21b
Rnf165	0.000113715	0.300285	0.636	0.793	1	Rnf165
Hnrnpdl	0.000122019	0.666319	1	0.995	1	Hnrnpdl
Lrp11	0.000127318	0.655628	0.091	0.311	1	Lrp11
Hn1	0.000127494	0.643005	1	1	1	Hn1
Ezr	0.000129242	1.09602	1	0.56	1	Ezr
Cdca3	0.000130456	1.5139	0.909	0.56	1	Cdca3
H2afx	0.000134819	1.14145	0.909	0.518	1	H2afx
Aurka	0.000136777	1.44472	0.818	0.389	1	Aurka
H1fx	0.000138881	0.300518	0.545	0.378	1	H1fx
Etfdh	0.000143349	0.842829	0.455	0.337	1	Etfdh
Spc24	0.000179309	0.711529	1	0.399	1	Spc24
Nudt9	0.000191396	0.803428	0.273	0.254	1	Nudt9
Pou3f2	0.000194977	1.23144	1	0.969	1	Pou3f2
Rangap1	0.000209155	1.06275	0.818	0.803	1	Rangap1
Gm2830	0.000231211	0.332785	0.364	0.311	1	Gm2830
Mki67	0.000240686	0.866067	1	0.663	1	Mki67
Calm2	0.000250163	0.429077	1	1	1	Calm2
Polg2	0.00025177	0.49101	0.455	0.446	1	Polg2
Lbr	0.000253599	0.712202	1	0.881	1	Lbr
Ska3	0.000258449	1.28157	0.818	0.389	1	Ska3
Camta2	0.000268889	0.271001	0.182	0.254	1	Camta2
Triobp	0.000269559	0.385102	0.455	0.43	1	Triobp
Sh3pxd2b	0.000294397	0.590985	0.545	0.528	1	Sh3pxd2b
Lrch3	0.000322936	0.89203	0.636	0.492	1	Lrch3
Ick	0.000335248	0.31656	0.727	0.544	1	Ick
Knstrn	0.000341563	1.11285	0.727	0.368	1	Knstrn
Smc4	0.000348434	0.782985	1	0.865	1	Smc4
Arhgap19	0.000367416	0.501691	0.818	0.259	1	Arhgap19
Troap	0.000426268	0.9369	0.636	0.187	1	Troap
Cd276	0.000448078	1.0851	0.364	0.306	1	Cd276
Sf3a1	0.000467799	1.01165	0.909	0.86	1	Sf3a1
Cdkn2d	0.000484111	1.12199	0.727	0.549	1	Cdkn2d
Tjp1	0.000516124	0.417346	0.636	0.451	1	Tjp1
Nde1	0.000519333	1.44519	0.909	0.565	1	Nde1
Cep72	0.000555826	0.454755	0.182	0.259	1	Cep72
Ggcx	0.000565481	0.405679	0.455	0.368	1	Ggcx
Ccna2	0.000614614	1.08091	0.818	0.451	1	Ccna2
Ncapd2	0.000632723	0.793358	0.909	0.549	1	Ncapd2
Cep110	0.000643737	0.667796	1	0.689	1	Cep110
Arhgef7	0.000651779	0.518829	1	0.927	1	Arhgef7
Bora	0.000667347	1.19152	0.727	0.352	1	Bora
Cdc20	0.000681323	1.1255	0.909	0.394	1	Cdc20
Terf1	0.000683376	0.880533	0.818	0.363	1	Terf1
Rc3h1	0.000709225	0.707728	0.818	0.72	1	Rc3h1
Kif15	0.00072317	0.638503	1	0.523	1	Kif15
Sgol1	0.000814024	0.279662	0.909	0.389	1	Sgol1
Parg	0.000840078	0.450757	0.455	0.42	1	Parg
Pkd2	0.000880065	0.40705	0.273	0.373	1	Pkd2
Cep55	0.000923001	1.06658	0.818	0.316	1	Cep55
Tuba1b	0.000938466	0.552419	1	0.979	1	Tuba1b
Zfp622	0.000946152	0.494694	0.364	0.306	1	Zfp622
Tacc3	0.000968348	0.717572	1	0.518	1	Tacc3
Gm11223	0.000975867	0.255342	1	1	1	Gm11223
Ndufs3	0.00097725	0.664794	0.636	0.845	1	Ndufs3
C2cd5	0.00101355	0.373187	0.273	0.565	1	C2cd5
Cdca7	0.00112331	0.988969	1	0.731	1	Cdca7
Psen1	0.00112771	1.25218	0.545	0.43	1	Psen1
Sp9	0.00114124	0.565504	1	0.611	1	Sp9
Dlgap5	0.00119339	0.579104	0.909	0.378	1	Dlgap5
Top1	0.00127137	0.292316	1	0.995	1	Top1
Nup85	0.00128931	0.885394	0.455	0.632	1	Nup85
Tmem70	0.00129111	1.1734	0.273	0.176	1	Tmem70
BC052040	0.00132183	0.748768	0.364	0.212	1	BC052040
Myef2	0.00133363	0.59204	1	0.984	1	Myef2
Ascl1	0.00139705	0.743047	0.818	0.311	1	Ascl1
Map1a	0.00140884	0.352638	0.727	0.43	1	Map1a
Atg13	0.00140955	0.653591	0.364	0.368	1	Atg13
Baz1a	0.0014494	0.778653	0.545	0.472	1	Baz1a
Hmgn5	0.00158029	0.639807	1	0.549	1	Hmgn5
Fbln1	0.00166056	0.898082	0.364	0.383	1	Fbln1
Ralgapa2	0.00169317	0.352856	0.364	0.518	1	Ralgapa2
Rnf20	0.00169502	0.373148	0.455	0.793	1	Rnf20
Trappc4	0.00173624	0.613709	0.636	0.829	1	Trappc4
Ddx5	0.00177993	0.392839	1	1	1	Ddx5
Stk38l	0.00182054	0.819044	0.636	0.487	1	Stk38l
Nrsn1	0.00184401	1.17582	0.273	0.244	1	Nrsn1
Wdr47	0.0018467	0.866975	0.273	0.461	1	Wdr47
Prex1	0.00184863	0.364671	0.364	0.295	1	Prex1
Fam135a	0.0018501	0.629329	0.273	0.389	1	Fam135a
Slx4ip	0.00193045	0.519862	0.273	0.446	1	Slx4ip
Pif1	0.00194965	0.573111	0.545	0.135	1	Pif1
Sapcd2	0.001978	0.715987	0.636	0.171	1	Sapcd2
Snrpe	0.00199676	0.318743	1	0.953	1	Snrpe
Zfp472	0.00200214	1.1972	0.273	0.249	1	Zfp472
Bcl7a	0.00200257	0.41902	0.909	0.705	1	Bcl7a
Ndc80	0.00205173	1.24473	0.545	0.378	1	Ndc80
Ube4b	0.00221441	0.484325	0.636	0.694	1	Ube4b
Sod2	0.00225501	0.629654	0.818	0.736	1	Sod2
Cdk19	0.00226841	0.682954	0.545	0.269	1	Cdk19
Kif20a	0.00231887	1.03536	0.727	0.389	1	Kif20a
Mrpl44	0.00233652	0.667716	0.273	0.358	1	Mrpl44
Katnal2	0.00237186	0.396132	0.273	0.114	1	Katnal2
Mms22l	0.00242375	0.575571	0.818	0.389	1	Mms22l
Tmem8b	0.00242884	0.58694	0.455	0.487	1	Tmem8b
Mkln1	0.00244457	0.370079	0.727	0.938	1	Mkln1
Rnaseh1	0.00244852	1.2852	0.455	0.197	1	Rnaseh1
Ppp1r16a	0.00245976	0.701154	0.273	0.238	1	Ppp1r16a
Sp4	0.00248114	0.387828	0.273	0.337	1	Sp4
Socs7	0.00259345	0.562962	0.545	0.409	1	Socs7
Ehd1	0.00265206	0.739687	0.818	0.492	1	Ehd1
Unc119b	0.00283834	0.401598	0.818	0.321	1	Unc119b
Cdc34	0.00286096	0.298866	0.182	0.492	1	Cdc34
Enpp4	0.00289428	0.465792	0.273	0.161	1	Enpp4
Wnk1	0.00292782	0.383344	1	0.933	1	Wnk1
Rasa2	0.00307525	0.359976	0.455	0.409	1	Rasa2
Golph3l	0.00309727	0.533833	0.727	0.238	1	Golph3l
Ifnar1	0.00313714	0.696385	0.545	0.363	1	Ifnar1
X4931414P19Rik	0.00318721	0.562243	0.364	0.052	1	X4931414P19Rik
Bub1b	0.00325475	0.977998	0.818	0.44	1	Bub1b
Zfp516	0.00328992	0.262752	0.545	0.399	1	Zfp516
Skida1	0.00330527	0.557642	0.727	0.56	1	Skida1
Etv6	0.00331184	0.612856	0.273	0.238	1	Etv6
Ckap2	0.00331893	0.788521	0.909	0.44	1	Ckap2
Bub1	0.00336139	0.923122	0.636	0.409	1	Bub1
Gtpbp3	0.00339484	0.322008	0.273	0.135	1	Gtpbp3
Nudt4	0.00348892	0.580339	1	0.617	1	Nudt4
Agtpbp1	0.00359449	0.267413	0.455	0.503	1	Agtpbp1
Kif4	0.00381168	0.864362	0.727	0.404	1	Kif4
Slc11a2	0.00381818	0.482916	0.364	0.228	1	Slc11a2
Zfp536	0.00394153	0.646656	0.818	0.632	1	Zfp536
Ssh1	0.00395539	0.442268	0.455	0.617	1	Ssh1
Zfp646	0.0040267	0.402192	0.273	0.259	1	Zfp646
Psmd14	0.00408625	0.678253	1	0.855	1	Psmd14
Mettl10	0.00412076	0.864324	0.727	0.622	1	Mettl10
Wars2	0.00417557	0.418156	0.545	0.249	1	Wars2
X2700094K13Rik	0.00422693	0.79401	1	0.855	1	X2700094K13Rik
Hipk2	0.00425621	0.516584	0.636	0.725	1	Hipk2
Tubb5	0.00429964	0.355361	1	1	1	Tubb5
Med23	0.00450167	0.547368	1	0.679	1	Med23
Anp32e	0.00458686	0.799929	1	0.808	1	Anp32e
Ttk	0.0045881	1.19792	0.636	0.337	1	Ttk
Nucks1	0.00467418	0.875223	1	0.948	1	Nucks1
Haus1	0.00468989	0.508501	0.182	0.363	1	Haus1
Lonrf3	0.00475186	0.511976	0.545	0.135	1	Lonrf3
X2610318N02Rik	0.00489853	0.897419	0.818	0.347	1	X2610318N02Rik
Rhno1	0.00495449	1.00695	0.818	0.71	1	Rhno1
Zfp692	0.00509463	0.569114	0.182	0.316	1	Zfp692
Mxd3	0.00522162	0.829024	0.455	0.238	1	Mxd3
X4930422G04Rik	0.00524208	0.392437	0.273	0.269	1	X4930422G04Rik
Unc45a	0.00543667	0.619914	0.455	0.415	1	Unc45a
Gm4707	0.00560425	0.393174	0.545	0.44	1	Gm4707
Sf1	0.00566777	0.636996	1	0.896	1	Sf1
Trp53bp2	0.00602663	0.731359	0.636	0.492	1	Trp53bp2
Nhsl1	0.00619412	0.379419	0.545	0.508	1	Nhsl1
Fscn1	0.00643887	0.435376	1	0.907	1	Fscn1
Zfp1	0.00645558	0.756458	0.545	0.399	1	Zfp1
Arx	0.00683536	0.443585	1	0.736	1	Arx
Fbxl16	0.00712556	0.291043	0.273	0.373	1	Fbxl16
Idh2	0.00724514	0.98329	1	0.855	1	Idh2
Fbxo5	0.00744435	1.14007	0.818	0.503	1	Fbxo5
Cdkn1b	0.00748343	0.425429	1	0.845	1	Cdkn1b
X5330417C22Rik	0.00749186	0.41996	0.364	0.228	1	X5330417C22Rik
Itgb1	0.007597	0.589205	0.455	0.601	1	Itgb1
Cblb	0.00760827	0.656767	0.364	0.342	1	Cblb
Kdm3a	0.00773394	0.600185	0.545	0.585	1	Kdm3a
Slc4a8	0.00795941	0.267584	0.455	0.352	1	Slc4a8
Vars	0.0080624	0.369333	0.455	0.347	1	Vars
Rtkn2	0.00811896	0.487382	0.364	0.363	1	Rtkn2
Dclk2	0.00816399	0.821254	1	0.824	1	Dclk2
Ift46	0.00827469	0.708083	1	0.819	1	Ift46
Nuf2	0.0084776	0.701779	0.818	0.316	1	Nuf2
Marcks	0.00854164	0.509728	1	1	1	Marcks
X1600012H06Rik	0.00887217	0.481886	0.182	0.264	1	X1600012H06Rik
Hmgb1	0.00914386	0.69363	1	0.948	1	Hmgb1
Gm26623	0.00921976	0.49591	1	0.845	1	Gm26623
Smc2	0.00925004	0.632096	1	0.762	1	Smc2
Hspa4l	0.00931968	0.499722	0.727	0.663	1	Hspa4l
Mir17hg	0.0094588	0.556845	0.364	0.223	1	Mir17hg
Plk1	0.00946269	0.789162	0.818	0.352	1	Plk1
Usp40	0.00974755	0.67261	0.727	0.42	1	Usp40
Ubl3	0.00986431	1.08547	0.909	0.71	1	Ubl3
Gm108001	0	3.70155	1	0.968	2	Gm10800
Rgs5	0	3.59008	0.278	0.118	2	Rgs5
Gm108011	0	3.50829	1	0.882	2	Gm10801
Gm217381	0	2.53245	1	0.586	2	Gm21738
Gm107221	0	1.83419	0.944	0.36	2	Gm10722
Gm10718	0	1.55722	0.889	0.312	2	Gm10718
Col4a2	0	1.4146	0.333	0.151	2	Col4a2
Gm107171	0	1.33603	0.944	0.554	2	Gm10717
Abcc9	0	1.28642	0.278	0.054	2	Abcc9
Gm11206	0	1.25254	1	0.694	2	Gm11206
Sepp1	0	1.21792	0.278	0.054	2	Sepp1
Serpinh11	0	1.21789	0.778	0.376	2	Serpinh1
Gm10720	0	1.13034	0.889	0.231	2	Gm10720
Nid1	0	1.1019	0.278	0.048	2	Nid1
Bgn	0	0.952066	0.389	0.07	2	Bgn
Gm10719	0	0.896528	0.833	0.242	2	Gm10719
Myh9	0	0.87798	0.556	0.672	2	Myh9
Gm10715	0	0.817842	0.889	0.172	2	Gm10715
Ets1	0	0.773735	0.278	0.07	2	Ets1
Lamb1	0	0.767598	0.333	0.07	2	Lamb1
Gm4149	0	0.736489	0.944	0.978	2	Gm4149
Eng	0	0.727913	0.389	0.032	2	Eng
Rps10	0	0.680623	1	0.957	2	Rps10
Gm11671	0	0.664147	0.278	0.065	2	Gm11671
Gm2000	0	0.663428	1	0.973	2	Gm2000
Emcn	0	0.630778	0.333	0.032	2	Emcn
Lcp1	0	0.569336	0.333	0.081	2	Lcp1
Rpl35	0	0.54515	1	0.995	2	Rpl35
Col1a1	0	0.499022	0.333	0.194	2	Col1a1
Pdgfb	0	0.497989	0.667	0.161	2	Pdgfb
Rasgrp3	0	0.48847	0.389	0.091	2	Rasgrp3
Krt27	0	0.430758	0.556	0.113	2	Krt27
Gm26870	0	0.392479	0.778	0.167	2	Gm26870
Itga1	0	0.365932	0.333	0.048	2	Itga1
Gm10177	0	0.3587	0.611	0.618	2	Gm10177
Gm8186	0	0.342305	0.889	0.753	2	Gm8186
Nlrc3	0	0.319435	0.278	0.102	2	Nlrc3
Slc38a11	0	0.271225	0.333	0.048	2	Slc38a11
Igfbp7	1.11e-16	1.03734	0.333	0.043	2	Igfbp7
Gm11478	1.11e-16	0.258754	1	0.968	2	Gm11478
Ndufb4	4.44e-16	0.495955	0.667	0.753	2	Ndufb4
Lama4	8.88e-16	0.579033	0.333	0.081	2	Lama4
Gm17535	1.22e-15	0.98703	0.722	0.21	2	Gm17535
Cspg4	1.78e-15	0.490207	0.278	0.032	2	Cspg4
Epas1	2e-15	0.823058	0.333	0.032	2	Epas1
Gm11168	3.22e-15	0.39746	0.833	0.151	2	Gm11168
Slc7a5	5.44e-15	0.563241	0.389	0.274	2	Slc7a5
Slc34a2	8.44e-15	0.531016	1	0.989	2	Slc34a2
Sema4b	2.1e-14	0.365174	0.722	0.715	2	Sema4b
Ranbp17	3.23e-14	0.328914	0.333	0.247	2	Ranbp17
Efnb1	4.09e-14	0.753013	0.389	0.468	2	Efnb1
Gm8203	3.22e-13	0.276515	0.889	0.785	2	Gm8203
Ecscr	4.32e-13	0.941992	0.278	0.022	2	Ecscr
Atp5l	5.44e-13	0.592513	0.833	0.844	2	Atp5l
Lamc3	7.54e-13	0.271216	0.278	0.027	2	Lamc3
Arap3	1.43e-12	0.312806	0.333	0.043	2	Arap3
Stard8	3.47e-12	0.372858	0.333	0.016	2	Stard8
Pin4	4.42e-12	0.694078	0.278	0.242	2	Pin4
Cast	4.44e-12	0.435952	0.278	0.043	2	Cast
Rpl32	6.73e-12	1.1931	1	1	2	Rpl32
Gtdc1	7.91e-12	0.985727	0.278	0.263	2	Gtdc1
Gm13826	8.92e-12	0.424517	0.944	0.984	2	Gm13826
Dnajc1	9.3e-12	0.266405	0.444	0.457	2	Dnajc1
Col4a1	1.81e-11	1.66455	0.389	0.183	2	Col4a1
Sash1	1.83e-11	0.266342	0.333	0.118	2	Sash1
Mylk	3.35e-11	0.294199	0.444	0.048	2	Mylk
Rpl31.ps8	3.42e-11	0.267956	0.944	0.903	2	Rpl31.ps8
Rps10.ps2	3.49e-11	0.526377	0.944	0.844	2	Rps10.ps2
Rpl37	7.31e-11	0.764118	1	0.995	2	Rpl37
Egflam	9.62e-11	0.576328	0.278	0.022	2	Egflam
Snrpg	1.41e-10	1.14054	0.944	0.978	2	Snrpg
Gm14303	1.42e-10	0.723393	1	1	2	Gm14303
Oaz1	1.43e-10	0.482875	0.889	0.989	2	Oaz1
Igf2	1.56e-10	0.744292	0.333	0.038	2	Igf2
Rps8	2.22e-10	0.283546	0.722	0.93	2	Rps8
Unc93b1	2.57e-10	0.574948	0.278	0.032	2	Unc93b1
Atxn2l	2.63e-10	0.594496	0.611	0.758	2	Atxn2l
Fabp3.ps1	2.65e-10	1.6021	0.278	0.204	2	Fabp3.ps1
Ctnnal1	3.05e-10	0.516482	0.5	0.366	2	Ctnnal1
Ddhd1	3.8e-10	0.607184	0.5	0.376	2	Ddhd1
Rhoj	3.84e-10	0.447755	0.389	0.043	2	Rhoj
Tlr12	7.08e-10	0.270674	0.278	0.011	2	Tlr12
Cox6c	7.35e-10	0.770207	1	0.978	2	Cox6c
Sik1	9.13e-10	0.257852	0.389	0.694	2	Sik1
Ndufb7	1.41e-09	0.691422	0.944	0.892	2	Ndufb7
Tmem9	1.44e-09	1.59042	0.722	0.618	2	Tmem9
Rps13	1.6e-09	0.65837	0.833	0.618	2	Rps13
Lpcat1	2.25e-09	0.970017	0.667	0.468	2	Lpcat1
Palld	2.42e-09	0.437483	0.556	0.591	2	Palld
Aif1	3.13e-09	0.919656	0.278	0.032	2	Aif1
Tspan2	3.14e-09	0.534234	0.278	0.07	2	Tspan2
E130308A19Rik	3.21e-09	0.823934	0.5	0.64	2	E130308A19Rik
Ttyh21	4.02e-09	1.62589	0.5	0.333	2	Ttyh2
X4931406P16Rik	4.47e-09	0.47918	0.222	0.36	2	X4931406P16Rik
Gm10263	4.79e-09	1.1713	1	0.823	2	Gm10263
Ugp2	5.56e-09	1.04507	0.278	0.371	2	Ugp2
Tenc1	6.15e-09	0.602722	0.278	0.027	2	Tenc1
Dennd1a	6.52e-09	0.589055	0.278	0.296	2	Dennd1a
Rpe	7.31e-09	1.20374	0.222	0.323	2	Rpe
Rpl37a	9.49e-09	0.966418	1	1	2	Rpl37a
Qsox2	9.56e-09	0.394314	0.389	0.097	2	Qsox2
Tpbg	1.01e-08	0.509047	0.333	0.435	2	Tpbg
Mcam	1.17e-08	1.38649	0.389	0.081	2	Mcam
Rps26	1.24e-08	1.04094	1	0.989	2	Rps26
BC028528	1.34e-08	0.794305	0.444	0.054	2	BC028528
C230081A13Rik	1.55e-08	0.457111	0.389	0.081	2	C230081A13Rik
Lrrtm2	1.59e-08	1.39591	0.278	0.226	2	Lrrtm2
Ndufb2	1.87e-08	0.541325	0.611	0.677	2	Ndufb2
Plxnb1	2.2e-08	0.449935	0.5	0.634	2	Plxnb1
Gm7618	2.56e-08	0.554015	1	0.919	2	Gm7618
Lca5	2.84e-08	0.629539	0.444	0.247	2	Lca5
Nid2	3.49e-08	0.380649	0.333	0.038	2	Nid2
L3mbtl2	4.03e-08	0.924238	0.222	0.306	2	L3mbtl2
Gng5	5.19e-08	0.525042	0.722	0.629	2	Gng5
Nacc1	5.72e-08	0.265599	0.333	0.226	2	Nacc1
Gm10076	5.73e-08	0.380665	0.944	0.946	2	Gm10076
S100a11	5.76e-08	1.28627	0.278	0.14	2	S100a11
Polr2l	6.46e-08	0.503748	0.444	0.527	2	Polr2l
Rpl38	8.42e-08	0.731583	1	0.984	2	Rpl38
Fkbp10	9.83e-08	0.793439	0.333	0.011	2	Fkbp10
Atp5e	9.94e-08	0.941824	1	0.957	2	Atp5e
Gm10039	1.04e-07	0.588891	0.667	0.753	2	Gm10039
Cmc2	1.37e-07	1.11285	0.556	0.312	2	Cmc2
Myl12a	1.49e-07	0.738357	1	0.93	2	Myl12a
Pald1	1.83e-07	0.804752	0.333	0.102	2	Pald1
Rps21	2.44e-07	0.850216	1	0.957	2	Rps21
Fbxl5	2.44e-07	0.835843	0.667	0.667	2	Fbxl5
Sdf41	2.5e-07	0.683063	0.333	0.72	2	Sdf4
Pdgfrb	2.91e-07	0.907891	0.278	0.043	2	Pdgfrb
Ssr4	3.23e-07	1.21982	0.944	0.608	2	Ssr4
Rpl41	3.33e-07	0.829964	1	1	2	Rpl41
Psmb3	3.33e-07	0.620401	0.889	0.909	2	Psmb3
Rps14	3.36e-07	0.845164	1	1	2	Rps14
Psap	4.1e-07	0.770501	0.389	0.527	2	Psap
Rps19	4.97e-07	0.483347	1	1	2	Rps19
Gm10269	5.16e-07	0.482267	0.944	0.989	2	Gm10269
Grcc10	5.3e-07	0.578378	0.889	0.887	2	Grcc10
Pqlc2	5.35e-07	0.879595	0.389	0.151	2	Pqlc2
Neu1	5.65e-07	0.36584	0.167	0.253	2	Neu1
Senp2	7.69e-07	0.568831	0.389	0.634	2	Senp2
mt.Tn	8.18e-07	0.765241	0.556	0.489	2	mt.Tn
Guf11	8.28e-07	0.501022	0.278	0.505	2	Guf1
Gm9843	8.67e-07	0.416773	0.889	0.962	2	Gm9843
Gm11491	8.99e-07	0.43289	0.056	0.258	2	Gm11491
Gm6472	9.1e-07	0.426701	0.944	0.995	2	Gm6472
Fau	9.53e-07	0.663133	0.722	0.796	2	Fau
Mtmr3	1.03e-06	0.705934	0.444	0.559	2	Mtmr3
Senp5	1.04e-06	0.829864	0.222	0.403	2	Senp5
Ryk	1.05e-06	0.80003	0.444	0.489	2	Ryk
Gm13453	1.19e-06	0.319783	0.444	0.624	2	Gm13453
Tnrc6b	1.22e-06	0.345523	0.889	0.952	2	Tnrc6b
Eya3	1.51e-06	0.350465	0.333	0.328	2	Eya3
Atad2b	1.51e-06	0.305867	0.167	0.392	2	Atad2b
Dna2	1.9e-06	0.573389	0.167	0.258	2	Dna2
Phactr2	1.99e-06	0.427801	0.5	0.274	2	Phactr2
Rps15a	2.12e-06	0.297777	0.944	0.989	2	Rps15a
Rplp2	2.23e-06	0.709129	1	0.989	2	Rplp2
Rps7	2.39e-06	0.501	0.944	0.984	2	Rps7
Tmsb4x	2.54e-06	1.06452	1	1	2	Tmsb4x
Ehd3	2.61e-06	0.995089	0.389	0.129	2	Ehd3
Dennd5b	2.86e-06	0.259871	0.389	0.839	2	Dennd5b
Psenen	2.93e-06	0.690858	0.5	0.446	2	Psenen
Sec61b	3e-06	0.879224	0.833	0.806	2	Sec61b
B2m	3.58e-06	1.91312	0.444	0.344	2	B2m
Slc25a25	4.27e-06	0.388877	0.222	0.323	2	Slc25a25
Mrpl33	4.65e-06	0.287541	0.722	0.742	2	Mrpl33
Eml5	5.17e-06	0.370271	0.278	0.565	2	Eml5
Fastkd1	5.76e-06	0.291441	0.278	0.113	2	Fastkd1
Slc7a1	5.89e-06	0.55653	0.556	0.392	2	Slc7a1
Cebpz	6.54e-06	0.52806	0.222	0.581	2	Cebpz
Commd1	6.9e-06	0.35802	0.778	0.5	2	Commd1
Nup133	7.06e-06	0.667387	0.278	0.478	2	Nup133
Cherp	7.15e-06	0.311879	0.389	0.323	2	Cherp
Akap12	7.81e-06	0.585485	0.278	0.247	2	Akap12
Casc31	9.08e-06	0.837291	0.667	0.597	2	Casc3
B230216G23Rik	9.1e-06	0.875914	0.333	0.005	2	B230216G23Rik
Gar1	9.16e-06	0.436913	0.389	0.21	2	Gar1
Ndufb8	1.1e-05	0.889389	1	0.957	2	Ndufb8
Ptbp3	1.12e-05	0.577565	0.667	0.414	2	Ptbp3
Rpl39	1.37e-05	0.543801	1	0.968	2	Rpl39
Ubl5	1.43e-05	0.623306	0.889	0.903	2	Ubl5
Mllt10	1.47e-05	0.52127	0.444	0.688	2	Mllt10
Rfx3	1.52e-05	0.365005	0.444	0.758	2	Rfx3
Gng11	1.53e-05	1.4666	0.333	0.054	2	Gng11
Apopt1	1.59e-05	0.620446	0.556	0.495	2	Apopt1
Ankrd16	1.61e-05	0.472514	0.333	0.231	2	Ankrd16
Bcar1	1.76e-05	0.604487	0.333	0.468	2	Bcar1
Rnf38	1.89e-05	0.690263	0.833	0.898	2	Rnf38
Jarid2	2.05e-05	0.482664	0.667	0.839	2	Jarid2
Adamts7	2.09e-05	0.557652	0.333	0.253	2	Adamts7
Zfp8211	2.12e-05	0.643137	0.778	0.366	2	Zfp821
Ost4	2.19e-05	0.749735	0.778	0.699	2	Ost4
AU040320	2.23e-05	0.286696	0.333	0.457	2	AU040320
Creb31	2.44e-05	0.467234	0.111	0.382	2	Creb3
Cald1	2.46e-05	0.758174	0.611	0.597	2	Cald1
Rny3	2.78e-05	0.68194	0.444	0.333	2	Rny3
Lamc1	2.95e-05	0.636752	0.389	0.226	2	Lamc1
Pdlim7	3e-05	0.257538	0.389	0.656	2	Pdlim7
Gm266231	3.27e-05	0.562002	0.944	0.844	2	Gm26623
Cc2d2a	3.58e-05	0.411352	0.278	0.306	2	Cc2d2a
Prmt1	4.49e-05	0.25196	0.778	0.962	2	Prmt1
Gtpbp11	4.82e-05	1.28361	0.444	0.478	2	Gtpbp1
Serinc3	5.27e-05	0.514159	0.722	0.71	2	Serinc3
Pbx41	5.36e-05	0.897428	0.333	0.274	2	Pbx4
Ap1g1.11	5.52e-05	1.45184	0.444	0.215	2	Ap1g1.1
Ninl	5.54e-05	0.528882	0.333	0.398	2	Ninl
Atp9b	6.11e-05	0.779752	0.333	0.446	2	Atp9b
Map1s	6.43e-05	0.436212	0.333	0.263	2	Map1s
Slc3a2	6.49e-05	1.22501	0.778	0.817	2	Slc3a2
Trub2	6.49e-05	0.370038	0.278	0.538	2	Trub2
Rpl36al	6.49e-05	0.332186	0.611	0.742	2	Rpl36al
Serpine2	6.9e-05	1.15692	0.333	0.237	2	Serpine2
Ftl1	7.14e-05	0.555406	1	1	2	Ftl1
Gnmt	7.22e-05	0.263994	0.278	0.032	2	Gnmt
Zfp560	7.61e-05	0.49521	0.5	0.527	2	Zfp560
Arhgap121	7.77e-05	0.595208	0.444	0.591	2	Arhgap12
Arhgef18	7.9e-05	0.288444	0.5	0.237	2	Arhgef18
Eef1e1	8e-05	0.438468	0.278	0.753	2	Eef1e1
Anxa3	9.18e-05	1.09271	0.278	0.005	2	Anxa3
Ten1	9.46e-05	1.13483	0.667	0.522	2	Ten1
Slc25a20	9.8e-05	1.10315	0.278	0.113	2	Slc25a20
Rpain1	0.000102822	0.871233	0.5	0.43	2	Rpain
Phka2	0.000103301	0.594062	0.278	0.231	2	Phka2
mt.Tc	0.00010367	1.25335	0.833	0.672	2	mt.Tc
Phax	0.000104811	0.509995	0.389	0.833	2	Phax
Ripk3	0.000106166	0.777474	0.278	0.005	2	Ripk3
BC023829	0.000116087	0.568701	0.444	0.172	2	BC023829
Smndc1	0.000128686	1.39364	0.667	0.651	2	Smndc1
Gucy1b3	0.00014322	0.818697	0.5	0.156	2	Gucy1b3
Sipa1	0.000144388	0.344907	0.444	0.065	2	Sipa1
X5730455P16Rik	0.000151714	1.02797	0.444	0.462	2	X5730455P16Rik
Smg9	0.0001575	0.386207	0.111	0.258	2	Smg9
Rhoa	0.000166067	0.380762	0.667	0.935	2	Rhoa
Rps9	0.000170927	0.584392	1	0.995	2	Rps9
Ybx3	0.000177562	0.503833	0.833	0.392	2	Ybx3
Nek91	0.00017774	0.537007	0.278	0.43	2	Nek9
Sparcl1	0.000191785	1.63041	0.333	0.129	2	Sparcl1
Gm26836	0.000199896	0.431315	0.056	0.253	2	Gm26836
Mrps5	0.000207897	0.380357	0.722	0.753	2	Mrps5
Sparc1	0.000225435	1.47143	0.778	0.505	2	Sparc
BC018507	0.000232788	0.523088	0.333	0.548	2	BC018507
Hes1	0.000234872	0.479647	0.667	0.269	2	Hes1
Krtcap2	0.000237133	0.928377	0.611	0.758	2	Krtcap2
Trmt12	0.000243548	1.0309	0.278	0.032	2	Trmt12
Pck2	0.00024372	0.615114	0.389	0.086	2	Pck2
Ift20	0.000265245	1.29699	0.889	0.522	2	Ift20
Slc2a1	0.000265596	1.46976	0.278	0.194	2	Slc2a1
Pnkd	0.000265931	0.308329	0.611	0.532	2	Pnkd
Selm	0.000271661	0.799922	0.389	0.145	2	Selm
Parva	0.000272556	0.548424	0.444	0.296	2	Parva
Rgl2	0.000284461	0.568349	0.667	0.323	2	Rgl2
U2af1l4	0.000303048	0.359947	0.333	0.489	2	U2af1l4
Snx1	0.000306106	0.428684	0.333	0.543	2	Snx1
Ccdc53	0.000317147	0.373421	0.611	0.253	2	Ccdc53
Mtx1	0.000320002	0.713121	0.278	0.495	2	Mtx1
Iars	0.000330132	1.14747	0.722	0.629	2	Iars
Impdh2	0.000331501	0.487783	0.444	0.441	2	Impdh2
Dlc1	0.000332824	0.268678	0.389	0.161	2	Dlc1
Atp5h	0.00034086	0.557775	1	0.919	2	Atp5h
Taf131	0.000347222	1.05465	0.333	0.387	2	Taf13
Kpnb1	0.000365524	0.396939	0.5	0.839	2	Kpnb1
Kcnk2	0.000383471	0.569727	0.278	0.199	2	Kcnk2
Igf2r	0.000386027	0.266041	0.778	0.694	2	Igf2r
Capn2	0.000387118	1.05681	0.5	0.355	2	Capn2
Coa6	0.000390388	1.05638	0.333	0.29	2	Coa6
Col5a2	0.00039362	0.407056	0.667	0.296	2	Col5a2
Brca1	0.000406899	0.51577	0.5	0.134	2	Brca1
Apbb2	0.000416852	0.299029	0.333	0.645	2	Apbb2
Arpc31	0.000417212	0.704999	0.667	0.28	2	Arpc3
Atp5k	0.000429223	0.840821	0.944	0.957	2	Atp5k
Mrpl17	0.000430637	0.924144	0.667	0.597	2	Mrpl17
Rngtt	0.000455396	0.539027	0.611	0.57	2	Rngtt
Noc2l	0.000462097	0.604911	0.333	0.505	2	Noc2l
Endod1	0.000481256	0.251089	0.389	0.043	2	Endod1
H2.K1	0.000494019	0.735474	0.333	0.167	2	H2.K1
Smarcad1	0.000521255	0.385305	0.5	0.704	2	Smarcad1
Snrpd2	0.000526046	0.881506	0.833	0.876	2	Snrpd2
Ccdc132	0.000622702	0.530781	0.556	0.554	2	Ccdc132
Rcc11	0.000624489	0.706355	0.5	0.387	2	Rcc1
Phc2	0.000657708	0.602141	0.944	0.683	2	Phc2
Ndufa7	0.000677719	0.755968	1	0.935	2	Ndufa7
Tubgcp3	0.000688885	0.556476	0.389	0.43	2	Tubgcp3
Ppp1r15a	0.000738174	0.399426	0.222	0.457	2	Ppp1r15a
Map2k2	0.000806993	0.373441	0.444	0.624	2	Map2k2
Oip5	0.000823448	0.814335	0.278	0.22	2	Oip5
D430019H16Rik	0.000839077	0.674997	0.389	0.742	2	D430019H16Rik
Ankrd401	0.000853539	1.34882	0.333	0.269	2	Ankrd40
Sf3b5	0.00088617	1.28968	0.778	0.753	2	Sf3b5
Rps11	0.000891874	0.771528	1	1	2	Rps11
Mccc1	0.000900786	0.308628	0.5	0.382	2	Mccc1
Zfp866	0.000918117	0.341668	0.222	0.317	2	Zfp866
Msh3	0.000963816	0.741481	0.444	0.387	2	Msh3
Hiat1	0.000966267	0.553854	0.278	0.409	2	Hiat1
Gatm	0.000981133	0.981099	0.278	0.113	2	Gatm
Zbtb17	0.0010053	0.597406	0.167	0.398	2	Zbtb17
Mlf1	0.00101292	1.06704	0.5	0.145	2	Mlf1
Arhgdib	0.00104879	1.09585	0.278	0.016	2	Arhgdib
Ube3b	0.00109799	1.17117	0.611	0.608	2	Ube3b
Lhx2	0.00112343	0.408988	0.611	0.36	2	Lhx2
Nsmce4a	0.00113129	0.833489	0.5	0.344	2	Nsmce4a
Gm15920	0.00116886	0.568687	1	0.855	2	Gm15920
Rn7sk1	0.00116942	0.808155	0.5	0.204	2	Rn7sk
Ifitm2	0.00118768	1.36424	0.333	0.194	2	Ifitm2
Haus2	0.00119077	0.93082	0.222	0.543	2	Haus2
Gm15772	0.00120067	0.290651	0.889	0.989	2	Gm15772
X2810442I21Rik	0.00121839	0.767319	0.389	0.086	2	X2810442I21Rik
Nbas1	0.00122156	0.595281	0.5	0.414	2	Nbas
Senp6	0.00125703	0.743592	0.667	0.801	2	Senp6
Actr2	0.00129556	0.298789	0.944	0.989	2	Actr2
Ptpn11	0.00133066	0.316521	0.5	0.554	2	Ptpn11
Rpl13a	0.00134139	0.529866	1	1	2	Rpl13a
Dbi	0.00134446	1.18991	0.944	0.763	2	Dbi
Akr7a5	0.0013519	0.695507	0.278	0.258	2	Akr7a5
Snhg9	0.00135965	0.504173	0.5	0.403	2	Snhg9
Gm6166	0.00137792	0.436921	0.722	0.763	2	Gm6166
Zfp688	0.00139188	0.701394	0.444	0.172	2	Zfp688
Hnrnpul1	0.00139975	0.303024	0.944	0.989	2	Hnrnpul1
Rock2	0.00140167	0.272059	0.444	0.699	2	Rock2
Gm6612	0.00142968	0.300349	0.556	0.57	2	Gm6612
mt.Ta	0.00143461	0.979802	0.778	0.613	2	mt.Ta
Krr1	0.00147151	0.317941	0.222	0.425	2	Krr1
Reep3	0.00148973	0.36982	0.389	0.575	2	Reep3
Ctsa1	0.00149724	0.794455	0.444	0.554	2	Ctsa
Ckb	0.00154314	0.297358	0.889	1	2	Ckb
Rasa3	0.00163608	0.493238	0.444	0.215	2	Rasa3
Usp25	0.00166459	0.431269	0.444	0.323	2	Usp25
Eif1ax	0.00167712	0.312875	0.667	0.941	2	Eif1ax
Zmym5	0.00168578	0.294425	0.333	0.683	2	Zmym5
Cap1	0.00173757	0.528945	0.5	0.64	2	Cap1
St5	0.00174504	0.391445	0.444	0.204	2	St5
Apoo	0.00176834	0.25229	0.389	0.462	2	Apoo
Snrpd1	0.00177462	0.527373	0.778	0.968	2	Snrpd1
Rbmxl1	0.00179576	0.303281	0.389	0.602	2	Rbmxl1
Rbm28	0.0018117	0.524084	0.667	0.742	2	Rbm28
Tagln2	0.00181319	1.10765	0.278	0.081	2	Tagln2
Ranbp10	0.00181924	0.431396	0.333	0.392	2	Ranbp10
Gm13665	0.00191104	0.820768	0.333	0.226	2	Gm13665
Cdc23	0.00200885	0.32899	0.5	0.758	2	Cdc23
Arhgap17	0.00201012	0.563935	0.222	0.28	2	Arhgap17
Plcg1	0.00202139	0.396817	0.5	0.656	2	Plcg1
Fn1	0.00202212	0.507975	0.667	0.376	2	Fn1
Cox7a2	0.00204101	0.527743	0.889	1	2	Cox7a2
BC053749	0.00205113	0.278487	0.167	0.36	2	BC053749
Rhot2	0.00205383	0.256904	0.222	0.269	2	Rhot2
Hint1	0.00207469	1.15494	0.944	0.995	2	Hint1
Cyp2j9	0.00210197	0.507557	0.278	0.022	2	Cyp2j9
Abhd17c	0.00211059	0.699516	0.556	0.78	2	Abhd17c
Ube4b1	0.00211251	0.321796	0.556	0.704	2	Ube4b
Tmem256	0.00211472	0.758689	1	0.849	2	Tmem256
Mettl91	0.00217082	0.554303	0.333	0.597	2	Mettl9
Spty2d1	0.00223266	0.312779	0.333	0.134	2	Spty2d1
X1700029J07Rik	0.00227065	0.716646	0.278	0.075	2	X1700029J07Rik
Cox6a1	0.00227258	0.944023	1	1	2	Cox6a1
Nek6	0.00230984	0.769602	0.611	0.387	2	Nek6
Anp32a	0.00234485	0.384807	0.667	0.876	2	Anp32a
Ccdc34	0.00236902	0.254858	0.667	0.78	2	Ccdc34
Tmem258	0.00238026	0.625253	0.889	0.86	2	Tmem258
Rprd1b	0.00239512	0.668334	0.389	0.468	2	Rprd1b
Trim44	0.00243928	0.616414	0.5	0.677	2	Trim44
Pcbp2	0.00244042	0.800905	0.889	0.871	2	Pcbp2
Mipol1	0.00246517	0.298216	0.389	0.134	2	Mipol1
Uqcc2	0.00247274	1.01959	0.833	0.758	2	Uqcc2
Rpa3	0.00247933	1.04107	0.722	0.683	2	Rpa3
A730011C13Rik	0.00255628	1.14154	0.444	0.102	2	A730011C13Rik
Hist1h4d	0.00258326	1.53459	0.667	0.591	2	Hist1h4d
Atpif1	0.00258564	0.673273	1	1	2	Atpif1
Slc37a4	0.0026031	0.861877	0.389	0.081	2	Slc37a4
Cox8a	0.00261374	0.866326	1	0.989	2	Cox8a
Gpx4	0.00276933	0.34353	0.833	0.909	2	Gpx4
Rexo2	0.00277996	1.06235	0.278	0.263	2	Rexo2
mt.Rnr1	0.00282991	0.906812	1	1	2	mt.Rnr1
Rad54l1	0.00285571	0.617884	0.611	0.409	2	Rad54l
Aco2	0.00294719	0.895967	0.722	0.876	2	Aco2
Tecpr2	0.00298743	0.298179	0.389	0.194	2	Tecpr2
Srrt	0.00300303	0.581168	0.444	0.629	2	Srrt
Acadm1	0.00305803	0.702566	0.389	0.237	2	Acadm
Abcg2	0.00307757	0.76146	0.333	0.183	2	Abcg2
Neurl4	0.00321492	0.355399	0.222	0.435	2	Neurl4
Lsm7	0.00330585	0.396987	0.667	0.79	2	Lsm7
Ctdnep1	0.00338489	0.493426	0.222	0.414	2	Ctdnep1
Gm9825	0.00347854	0.334013	0.611	0.828	2	Gm9825
Tcn2	0.00360796	0.722146	0.278	0.054	2	Tcn2
Ccdc43	0.00372455	0.57708	0.222	0.462	2	Ccdc43
Mfap4	0.00377653	0.540804	0.278	0.124	2	Mfap4
Myo1b	0.00380109	0.290924	0.667	0.849	2	Myo1b
Slc35e1	0.00382512	0.66554	0.5	0.199	2	Slc35e1
Ola1	0.00383268	0.572122	0.556	0.769	2	Ola1
X1500011K16Rik	0.00393134	1.08592	0.389	0.285	2	X1500011K16Rik
Sdccag31	0.00401838	0.457077	0.778	0.608	2	Sdccag3
Dolpp1	0.0041251	0.343612	0.167	0.328	2	Dolpp1
Uqcr11	0.00414712	0.913802	0.889	0.919	2	Uqcr11
Chm	0.00418256	0.301794	0.778	0.371	2	Chm
Nrf1	0.00424258	0.315483	0.722	0.774	2	Nrf1
Rpl36	0.00428294	0.307655	0.722	0.559	2	Rpl36
Snrnp48	0.0043563	0.710219	0.667	0.435	2	Snrnp48
Ttc19	0.00438187	0.316587	0.333	0.435	2	Ttc19
Nelfcd	0.0044174	0.479386	0.333	0.688	2	Nelfcd
Dnph1	0.00442886	0.913893	0.222	0.258	2	Dnph1
Inip	0.00447532	0.451572	0.722	0.796	2	Inip
Rpl14	0.00447777	0.492795	0.944	0.989	2	Rpl14
Uqcr10	0.00449115	0.945177	1	0.914	2	Uqcr10
Dpm31	0.00453926	0.667021	0.667	0.382	2	Dpm3
Gabarapl11	0.00461633	0.591413	0.611	0.737	2	Gabarapl1
Gm12892	0.0048839	0.270176	0.667	0.86	2	Gm12892
X1110059G10Rik	0.00489117	0.521716	0.333	0.398	2	X1110059G10Rik
Gm4258	0.00491585	0.586577	0.222	0.452	2	Gm4258
Tigd2	0.00492024	0.483616	0.278	0.183	2	Tigd2
Fam78b	0.00529127	1.12153	0.389	0.161	2	Fam78b
Gm15610	0.00529541	0.293434	0.889	0.871	2	Gm15610
Slc35f5	0.00539902	0.377447	0.278	0.075	2	Slc35f5
Glipr2	0.00559337	1.52354	0.556	0.446	2	Glipr2
mt.Nd4	0.00562556	0.783907	1	1	2	mt.Nd4
Hspa1b	0.00576184	0.255261	0.278	0.07	2	Hspa1b
Rplp1	0.00581583	0.594534	1	1	2	Rplp1
Mical3.1	0.00582706	0.422249	0.333	0.366	2	Mical3.1
Gne	0.0058334	0.607607	0.278	0.134	2	Gne
Ech1	0.00587498	0.999505	0.667	0.419	2	Ech1
Wdr24	0.00591887	0.456163	0.111	0.263	2	Wdr24
Sepn1	0.00592384	0.333563	0.722	0.333	2	Sepn1
Sap18	0.00600794	0.580049	0.444	0.495	2	Sap18
Lamp21	0.00603817	0.497922	0.778	0.683	2	Lamp2
Hsf1	0.00605191	0.440764	0.167	0.285	2	Hsf1
Slmo2	0.00653111	0.292677	0.333	0.677	2	Slmo2
Ddx24	0.00654906	0.257261	0.556	0.844	2	Ddx24
Crk	0.00661206	0.473574	0.444	0.597	2	Crk
Atic	0.00665215	0.425335	0.5	0.371	2	Atic
Rpl18a	0.00669405	0.301021	1	1	2	Rpl18a
Znrd1	0.00680407	0.840229	0.389	0.457	2	Znrd1
Fus	0.00680851	0.4029	0.778	0.86	2	Fus
Cab39	0.00691446	0.326843	0.389	0.72	2	Cab39
Qser1	0.006929	0.28099	0.444	0.581	2	Qser1
Nkd2	0.00696885	0.626011	0.278	0.065	2	Nkd2
Galk1	0.00706576	1.19925	0.5	0.28	2	Galk1
Wdr45	0.0070798	0.287267	0.611	0.22	2	Wdr45
Dynlt1f	0.00713866	0.353876	0.611	0.527	2	Dynlt1f
Pld31	0.00714799	0.366302	0.222	0.516	2	Pld3
Fstl1	0.00717984	0.778379	0.667	0.79	2	Fstl1
Tmem214	0.00727985	0.520593	0.333	0.242	2	Tmem214
Suv420h2	0.00740269	0.464036	0.389	0.522	2	Suv420h2
X0610007N19Rik	0.00744085	0.340428	0.444	0.102	2	X0610007N19Rik
Cd302	0.00748255	0.780999	0.278	0.048	2	Cd302
Ids1	0.00770152	0.436267	0.333	0.516	2	Ids
Rpsa.ps10	0.00771947	0.69014	0.889	0.651	2	Rpsa.ps10
Rap2a	0.00776327	0.878206	0.444	0.387	2	Rap2a
Rps3	0.00777963	0.431238	1	1	2	Rps3
Pabpc1	0.00810836	0.542103	1	0.984	2	Pabpc1
Slc46a1	0.00840022	0.822686	0.278	0.194	2	Slc46a1
Tra2a	0.00846033	0.443149	0.778	0.919	2	Tra2a
Crip1	0.00848199	0.881991	0.333	0.086	2	Crip1
Tcerg1	0.00851188	0.819376	0.778	0.887	2	Tcerg1
Rps15	0.00852887	0.642733	1	0.978	2	Rps15
Ucp2	0.00857286	0.554332	0.389	0.306	2	Ucp2
Efhd2	0.00865237	0.834557	0.556	0.484	2	Efhd2
Psmd13	0.00873389	0.334012	0.444	0.629	2	Psmd13
Rab6a1	0.00873614	0.258129	0.5	0.806	2	Rab6a
Ccdc124	0.0087668	0.490124	0.5	0.72	2	Ccdc124
Fuca2	0.00898306	0.293321	0.278	0.113	2	Fuca2
R3hcc1	0.00900694	0.367917	0.167	0.28	2	R3hcc1
Mrpl51	0.00952845	0.325175	0.5	0.608	2	Mrpl51
Dctpp1	0.00960889	0.960275	0.5	0.694	2	Dctpp1
Lsmd1	0.00963365	0.51696	0.611	0.403	2	Lsmd1
Pde5a	0.00966248	0.488784	0.444	0.274	2	Pde5a
Dynll1	0.00981887	0.583638	1	0.989	2	Dynll1
Uqcrh	0.00988689	0.752278	0.944	0.952	2	Uqcrh
Lamtor4	0.00993129	0.566785	0.278	0.387	2	Lamtor4
Nrep1	0	0.766898	1	0.987	3	Nrep
Tubb31	0	0.588838	1	1	3	Tubb3
Tuba1a1	0	0.559997	1	1	3	Tuba1a
Gbx1	0	0.422591	0.333	0.069	3	Gbx1
Ndn2	5.88e-15	1.42363	0.978	0.906	3	Ndn
Dpysl21	1.15e-14	0.282447	1	1	3	Dpysl2
Sall21	6.16e-14	0.786274	0.756	0.447	3	Sall2
Malat1	1.08e-13	0.302949	1	1	3	Malat1
Hist3h2ba	1.98e-13	1.06652	1	0.629	3	Hist3h2ba
Lhx61	1.04e-12	1.1658	0.911	0.836	3	Lhx6
Tagln3	2.1e-12	0.850207	1	0.912	3	Tagln3
Rtn11	4.82e-12	0.513	1	0.987	3	Rtn1
Gbx2	7.63e-12	0.523962	0.311	0.031	3	Gbx2
Bcr	1.2e-11	0.354655	0.6	0.535	3	Bcr
Map1b1	2.43e-11	0.347643	1	1	3	Map1b
Asic1	3.15e-11	0.401045	0.556	0.226	3	Asic1
Stmn31	4.82e-11	0.625762	1	0.937	3	Stmn3
Dcx1	4.92e-11	0.654455	1	0.969	3	Dcx
Elmo11	6e-11	0.639879	0.822	0.717	3	Elmo1
Khdrbs21	1.22e-10	1.08377	0.667	0.195	3	Khdrbs2
Fign1	1.28e-10	0.788209	0.778	0.377	3	Fign
AI6064732	4.02e-10	1.22419	0.578	0.195	3	AI606473
Ftl11	4.77e-10	0.282697	1	1	3	Ftl1
Inpp5f1	5.35e-10	0.81012	1	0.969	3	Inpp5f
Runx1t11	6.38e-10	0.932889	0.978	0.925	3	Runx1t1
Kcnn1	1.06e-09	0.372867	0.422	0.113	3	Kcnn1
Mmp15	1.39e-09	0.352865	0.267	0.138	3	Mmp15
Nnat1	1.48e-09	0.611566	1	1	3	Nnat
Cd24a1	2.98e-09	0.765405	1	0.994	3	Cd24a
Wdr6	3.89e-09	0.917574	0.956	0.799	3	Wdr6
Rab3c2	4.1e-09	0.532108	0.756	0.547	3	Rab3c
Gad21	4.36e-09	0.604014	1	0.881	3	Gad2
Zfp84	6.68e-09	0.586032	0.289	0.283	3	Zfp84
Ptprs1	8.4e-09	0.453611	1	1	3	Ptprs
Stmn21	1.43e-08	0.435223	0.978	0.956	3	Stmn2
Trp53inp21	1.49e-08	0.550371	0.867	0.56	3	Trp53inp2
Utp18	3.43e-08	0.386565	0.667	0.503	3	Utp18
H3f3b1	3.99e-08	0.33369	1	1	3	H3f3b
Zfp1571	4.38e-08	0.464282	0.711	0.547	3	Zfp157
Rgs8	8.34e-08	0.252019	0.4	0.145	3	Rgs8
Cnih21	8.73e-08	0.391395	0.733	0.252	3	Cnih2
Efnb3	1.07e-07	0.757083	0.822	0.434	3	Efnb3
Dnm3	1.1e-07	0.252648	0.711	0.415	3	Dnm3
Hist3h2a	1.11e-07	0.386658	0.8	0.365	3	Hist3h2a
Mllt111	1.32e-07	0.720027	1	0.95	3	Mllt11
Gm17750	1.41e-07	1.21945	0.822	0.673	3	Gm17750
Rab3a2	1.56e-07	0.739714	0.867	0.484	3	Rab3a
Slc10a4	1.61e-07	0.406286	0.356	0.126	3	Slc10a4
Resp18	2.27e-07	0.404367	0.556	0.138	3	Resp18
Robo11	2.55e-07	0.449025	1	0.849	3	Robo1
Emc71	2.63e-07	0.318684	0.711	0.73	3	Emc7
Dpf11	3.58e-07	0.493544	1	0.887	3	Dpf1
Usp221	3.59e-07	0.325468	1	0.987	3	Usp22
Smim141	3.63e-07	0.41438	0.711	0.541	3	Smim14
Chrnb2	4.42e-07	0.436087	0.533	0.17	3	Chrnb2
Actb1	6.03e-07	0.325017	1	1	3	Actb
Wbp1	6.26e-07	0.674668	0.933	0.642	3	Wbp1
Gstm71	6.45e-07	0.896525	0.889	0.528	3	Gstm7
Tmsb10	7.29e-07	0.265873	1	1	3	Tmsb10
Zswim41	7.51e-07	0.72331	0.733	0.553	3	Zswim4
Aff42	7.69e-07	0.405247	0.933	0.887	3	Aff4
Klc11	8.18e-07	0.605081	1	0.818	3	Klc1
Snx32	8.22e-07	1.05325	0.467	0.226	3	Snx32
Dpysl31	8.73e-07	0.367242	1	0.994	3	Dpysl3
Zfp8101	9.19e-07	0.683158	0.422	0.296	3	Zfp810
Uso1	9.98e-07	0.452314	0.378	0.34	3	Uso1
Lhx81	1.69e-06	0.778987	0.689	0.308	3	Lhx8
Gdi11	1.86e-06	0.414871	1	0.987	3	Gdi1
Maged11	1.87e-06	0.575148	1	0.994	3	Maged1
Tubb4a1	1.98e-06	0.947719	0.867	0.66	3	Tubb4a
Trp53inp11	2.54e-06	0.606467	0.711	0.39	3	Trp53inp1
Ptms	2.84e-06	0.568536	1	0.893	3	Ptms
Mical3	2.99e-06	0.386531	0.4	0.22	3	Mical3
Nlgn2	3.04e-06	0.330049	0.756	0.579	3	Nlgn2
Cmip1	4.1e-06	0.550937	0.978	0.912	3	Cmip
Calm22	4.15e-06	0.304786	1	1	3	Calm2
Mest	5.53e-06	0.667651	0.933	0.78	3	Mest
Dot1l1	5.8e-06	0.261694	0.711	0.717	3	Dot1l
Rbm62	6.29e-06	0.399591	1	0.899	3	Rbm6
Nrxn31	6.88e-06	0.541336	1	0.937	3	Nrxn3
Kdm6b	7.49e-06	0.390346	1	1	3	Kdm6b
Zc3hav1l	1.16e-05	0.372807	0.467	0.415	3	Zc3hav1l
Aplp11	1.25e-05	0.782034	0.911	0.667	3	Aplp1
Ppp1r13b	1.28e-05	0.333821	0.267	0.157	3	Ppp1r13b
Tro	1.48e-05	0.478685	0.956	0.811	3	Tro
Prdx2	1.5e-05	0.298108	1	1	3	Prdx2
Dbn11	1.63e-05	0.623248	1	0.956	3	Dbn1
Svop1	1.69e-05	0.461271	0.689	0.327	3	Svop
Jak21	1.75e-05	0.48466	0.533	0.327	3	Jak2
Khdrbs31	1.86e-05	0.738044	0.667	0.472	3	Khdrbs3
Dcc1	1.91e-05	0.426223	0.911	0.66	3	Dcc
Tnrc6c1	2.07e-05	0.318019	1	0.843	3	Tnrc6c
Cirbp1	2.07e-05	0.617589	0.978	0.95	3	Cirbp
Kdm5b1	2.17e-05	0.531297	0.978	0.925	3	Kdm5b
Magel21	2.18e-05	0.567129	0.667	0.308	3	Magel2
Akap61	2.19e-05	0.408944	0.889	0.585	3	Akap6
Pcyt1b1	2.22e-05	0.542036	0.489	0.44	3	Pcyt1b
Eno2	2.76e-05	0.478712	0.533	0.189	3	Eno2
Prkacb	2.82e-05	0.567619	0.8	0.692	3	Prkacb
Phf21b1	3.19e-05	0.447223	0.933	0.786	3	Phf21b
Hecw12	3.22e-05	0.41391	0.711	0.447	3	Hecw1
Nlgn1	3.27e-05	0.404118	0.289	0.182	3	Nlgn1
Sez6l	3.38e-05	0.300803	0.511	0.195	3	Sez6l
Celf31	3.4e-05	0.281352	0.911	0.566	3	Celf3
2001-09-06	3.43e-05	0.416415	0.844	0.723	3	2018-09-06
Atp6v1h1	3.65e-05	0.424842	1	0.774	3	Atp6v1h
Arid1b	3.67e-05	0.314995	0.956	0.818	3	Arid1b
Lphn21	3.91e-05	0.542187	0.689	0.579	3	Lphn2
Trim62	3.93e-05	0.384729	0.333	0.145	3	Trim62
Ecel1	4.03e-05	0.266211	0.267	0.107	3	Ecel1
Clmp	4.07e-05	0.29909	0.467	0.365	3	Clmp
Cfl1	4.2e-05	0.335061	1	1	3	Cfl1
Sox61	4.41e-05	0.593821	0.822	0.723	3	Sox6
Skil1	4.44e-05	0.435046	1	0.931	3	Skil
Scn3a2	4.49e-05	0.338311	0.933	0.692	3	Scn3a
Ppp2r3c	4.59e-05	0.613804	0.511	0.497	3	Ppp2r3c
Gng31	4.61e-05	0.651329	0.933	0.818	3	Gng3
Cxx1c	4.7e-05	0.540058	0.689	0.321	3	Cxx1c
Elavl21	4.71e-05	0.52127	0.867	0.686	3	Elavl2
Ralyl1	5.67e-05	0.803563	0.533	0.189	3	Ralyl
Limk2	6.16e-05	0.423309	0.533	0.465	3	Limk2
Ptpro2	6.34e-05	0.458782	0.778	0.428	3	Ptpro
Dclk11	6.35e-05	0.451297	1	0.969	3	Dclk1
Bcl11a1	6.47e-05	0.487271	0.933	0.912	3	Bcl11a
Pcdh19	6.95e-05	0.313305	0.556	0.358	3	Pcdh19
Nlk	6.99e-05	0.463273	0.889	0.692	3	Nlk
Fbxo9	7.1e-05	0.285437	0.356	0.296	3	Fbxo9
Laptm4b	7.36e-05	0.559247	0.2	0.283	3	Laptm4b
Lrrtm11	7.65e-05	0.446683	0.356	0.321	3	Lrrtm1
Ip6k22	8.48e-05	0.35748	0.956	0.717	3	Ip6k2
Rufy31	8.63e-05	0.509331	1	0.836	3	Rufy3
Cdkn1c1	8.71e-05	0.690139	0.778	0.478	3	Cdkn1c
Bend4	8.73e-05	0.316915	0.311	0.302	3	Bend4
Gad11	9.32e-05	0.484308	0.956	0.736	3	Gad1
Abcg11	9.55e-05	0.452982	0.933	0.704	3	Abcg1
Trim35	9.83e-05	0.589575	0.978	0.855	3	Trim35
Ncan	0.000100057	0.413967	1	0.987	3	Ncan
Pafah1b3	0.000105325	0.387596	1	1	3	Pafah1b3
Daam11	0.000106578	0.279169	0.689	0.541	3	Daam1
Ywhaz1	0.000135641	0.348032	1	1	3	Ywhaz
Cib2	0.000139765	0.262481	0.267	0.069	3	Cib2
Fam65b1	0.000143614	0.441538	0.733	0.597	3	Fam65b
Gm10558	0.00014769	0.441683	0.911	0.597	3	Gm10558
Igf2bp3	0.000158669	0.358882	0.756	0.755	3	Igf2bp3
Nacad	0.000161114	0.381938	0.6	0.264	3	Nacad
Ascc2	0.000166123	0.287709	0.333	0.346	3	Ascc2
Gys1	0.000171833	0.264174	0.289	0.239	3	Gys1
Gosr1	0.000183647	0.528129	0.622	0.522	3	Gosr1
G3bp2	0.000191295	0.53481	0.956	0.836	3	G3bp2
Rbfox21	0.000209712	0.4434	0.978	0.843	3	Rbfox2
Dap31	0.00021198	0.386973	0.778	0.535	3	Dap3
Atat11	0.000212629	0.39273	1	0.918	3	Atat1
Cdc42ep3	0.000215529	0.522506	0.622	0.289	3	Cdc42ep3
Oma1	0.000221527	0.652438	0.378	0.189	3	Oma1
Cyth2	0.000247252	0.528416	0.844	0.742	3	Cyth2
Chn11	0.000251385	0.545685	0.689	0.56	3	Chn1
Apbb1	0.000266691	0.400749	0.889	0.635	3	Apbb1
Tmem1302	0.000278654	0.55287	0.8	0.553	3	Tmem130
Nf21	0.000296452	0.29678	0.667	0.635	3	Nf2
Nmnat2	0.000308933	0.360102	0.867	0.572	3	Nmnat2
Myl12b	0.000361752	0.456753	1	0.981	3	Myl12b
Lrrc281	0.000362894	0.604166	0.667	0.396	3	Lrrc28
Sbk12	0.00037103	0.535927	0.956	0.969	3	Sbk1
Zfp773	0.000374742	0.48786	0.267	0.107	3	Zfp773
Zc2hc1a1	0.000377101	0.675951	0.556	0.522	3	Zc2hc1a
Dusp81	0.000397638	0.437096	0.978	0.824	3	Dusp8
Arx1	0.000397986	0.471858	0.911	0.704	3	Arx
Rrn31	0.000436169	0.370988	1	0.95	3	Rrn3
Reep2	0.000445375	0.76968	0.511	0.333	3	Reep2
Ube2h1	0.000451333	0.543133	0.933	0.799	3	Ube2h
Man1a2	0.000461704	0.268372	0.467	0.453	3	Man1a2
Chd3	0.000471205	0.375341	0.956	0.893	3	Chd3
Sh3rf3	0.000483029	0.30442	0.311	0.522	3	Sh3rf3
Zdhhc21	0.00048352	0.449262	0.822	0.648	3	Zdhhc2
Dnttip1	0.000483554	0.282862	0.356	0.333	3	Dnttip1
Eif3h	0.000489693	0.281139	0.978	0.95	3	Eif3h
Zfp191	0.000491218	0.478044	0.756	0.692	3	Zfp191
Usp402	0.000494385	0.307793	0.333	0.465	3	Usp40
Cbfa2t3	0.000498654	0.515801	0.844	0.648	3	Cbfa2t3
Gnaq2	0.000511362	0.338026	1	0.887	3	Gnaq
Mapk6	0.000516426	0.463818	0.956	0.786	3	Mapk6
Slc37a1	0.000523704	0.424958	0.333	0.094	3	Slc37a1
Gm5514	0.000546848	0.543044	0.822	0.704	3	Gm5514
Smpd32	0.000567966	0.293986	0.778	0.635	3	Smpd3
Marcksl1	0.000577085	0.333834	1	0.994	3	Marcksl1
Fam115a	0.000596482	0.375302	0.956	0.83	3	Fam115a
Pgbd52	0.00066177	0.418047	0.511	0.252	3	Pgbd5
Mxd41	0.000668561	0.669166	0.711	0.579	3	Mxd4
Usp33	0.000671482	0.506686	0.867	0.673	3	Usp33
Gm11346	0.000689733	0.349629	0.356	0.113	3	Gm11346
Rrp12	0.000695963	0.327132	0.267	0.233	3	Rrp12
Basp1	0.000753508	0.328452	1	0.95	3	Basp1
Dctn21	0.000763321	0.622399	0.933	0.792	3	Dctn2
Snrpn1	0.00076921	0.306364	1	0.962	3	Snrpn
St8sia21	0.000836964	0.503291	0.933	0.748	3	St8sia2
Smarcc2	0.000842247	0.403606	0.978	0.943	3	Smarcc2
Mkrn11	0.000858161	0.439221	0.822	0.648	3	Mkrn1
D6Wsu163e	0.000911253	0.4226	0.467	0.164	3	D6Wsu163e
Tanc22	0.000916381	0.259519	0.822	0.61	3	Tanc2
Ubxn41	0.000920135	0.403374	0.933	0.767	3	Ubxn4
Abhd13	0.000945083	0.302694	0.311	0.17	3	Abhd13
Commd3	0.000966499	0.336341	0.933	0.704	3	Commd3
Gabarap	0.000992311	0.369049	1	0.956	3	Gabarap
Mtmr4	0.00105761	0.284877	0.8	0.535	3	Mtmr4
Smarce11	0.00106089	0.292138	1	0.987	3	Smarce1
Napg1	0.00108639	0.41386	0.622	0.528	3	Napg
Rnf5	0.00109337	0.486015	0.867	0.648	3	Rnf5
Plcg11	0.00109483	0.320394	0.822	0.591	3	Plcg1
Tram1l12	0.00113896	0.684497	0.644	0.415	3	Tram1l1
Bcs1l	0.00115064	0.580004	0.333	0.164	3	Bcs1l
Gm7110	0.00115223	0.299745	1	0.987	3	Gm7110
Prkar1a	0.00119141	0.399537	0.956	0.975	3	Prkar1a
Snapc31	0.00120011	0.40706	0.889	0.805	3	Snapc3
Gnl3l1	0.00126008	0.503457	0.889	0.774	3	Gnl3l
Sec11c	0.00126558	0.341617	0.289	0.195	3	Sec11c
Sumf2	0.00128239	0.349643	0.311	0.283	3	Sumf2
Arpc4	0.00128745	0.436743	0.933	0.761	3	Arpc4
Creb32	0.00132306	0.675233	0.444	0.333	3	Creb3
Enc11	0.00132437	0.715442	1	0.981	3	Enc1
Spata7	0.00133577	0.289268	0.444	0.327	3	Spata7
Rnf1871	0.00134318	0.675328	0.822	0.748	3	Rnf187
Cers62	0.00138147	0.304684	0.8	0.623	3	Cers6
Jakmip21	0.00141436	0.349821	0.911	0.66	3	Jakmip2
Scg51	0.001455	0.510919	0.978	0.881	3	Scg5
Sox11	0.00146299	0.270382	0.844	0.604	3	Sox11
Coq91	0.00149435	0.449865	0.444	0.302	3	Coq9
Stmn4	0.00151936	0.337073	0.756	0.528	3	Stmn4
Acvr1b	0.00153032	0.29348	0.267	0.214	3	Acvr1b
Tbcd	0.00159641	0.253611	0.489	0.541	3	Tbcd
Arl2	0.00163379	0.451596	0.4	0.447	3	Arl2
Polb1	0.00166156	0.73414	0.911	0.836	3	Polb
Kif5a1	0.00168422	0.270869	0.889	0.66	3	Kif5a
Hsdl11	0.00172153	0.650249	0.933	0.786	3	Hsdl1
Alg21	0.00179837	0.507723	0.8	0.535	3	Alg2
Narf2	0.00180606	0.342638	0.822	0.56	3	Narf
X1500011B03Rik	0.0018364	0.486375	0.822	0.597	3	X1500011B03Rik
Mfn2	0.00185289	0.323129	0.556	0.27	3	Mfn2
Prpf6	0.0018678	0.524445	0.6	0.553	3	Prpf6
Tspan131	0.00194789	0.504314	0.933	0.931	3	Tspan13
Susd42	0.00197088	0.571361	0.578	0.352	3	Susd4
Cnot8	0.00198878	0.570987	0.733	0.73	3	Cnot8
Kif21b1	0.00199952	0.348273	0.867	0.723	3	Kif21b
Tmod22	0.00201064	0.366598	0.956	0.805	3	Tmod2
Katnb1	0.00209398	0.439486	0.422	0.314	3	Katnb1
Dusp1	0.00210642	0.474533	0.889	0.698	3	Dusp1
Peg3	0.00211741	0.413405	1	0.912	3	Peg3
Dlx6os1	0.00232628	0.512563	0.978	0.887	3	Dlx6os1
Trappc3	0.00236495	0.357418	0.444	0.296	3	Trappc3
Eif5	0.00239671	0.368205	1	0.906	3	Eif5
Nt5c3	0.00243026	0.284259	0.578	0.421	3	Nt5c3
Golga71	0.00244338	0.504645	0.8	0.736	3	Golga7
Ctxn1	0.00256737	0.579388	0.822	0.704	3	Ctxn1
Glt8d1	0.00261569	0.360063	0.6	0.296	3	Glt8d1
Psmf11	0.0026246	0.375964	0.578	0.541	3	Psmf1
Afap12	0.00266275	0.409538	0.911	0.767	3	Afap1
Rab21	0.00286628	0.382773	0.444	0.233	3	Rab21
Kitl	0.00287156	0.27574	0.2	0.289	3	Kitl
Gpm6a1	0.0029656	0.572663	0.956	0.887	3	Gpm6a
Dync1li11	0.00303906	0.44608	0.956	0.899	3	Dync1li1
Fam63a	0.0031615	0.320419	0.6	0.333	3	Fam63a
Fam168a	0.00324559	0.307509	1	0.881	3	Fam168a
Ptov1	0.00325693	0.360955	0.933	0.862	3	Ptov1
Sort1	0.00326724	0.325614	0.667	0.629	3	Sort1
Rab40c	0.0033339	0.411155	0.4	0.239	3	Rab40c
Stxbp11	0.00334731	0.419841	0.711	0.528	3	Stxbp1
Rsbn1l1	0.00337166	0.325317	0.467	0.371	3	Rsbn1l
Pnmal21	0.00338553	0.304676	0.756	0.484	3	Pnmal2
Cers5	0.00344722	0.254484	0.444	0.585	3	Cers5
Atxn7l3b	0.00359643	0.370615	1	0.969	3	Atxn7l3b
Scai1	0.00362497	0.300961	0.844	0.799	3	Scai
Abcf1	0.00366909	0.306703	0.822	0.855	3	Abcf1
Grina	0.0037528	0.419297	0.844	0.572	3	Grina
Smpd1	0.00389826	0.545773	0.4	0.365	3	Smpd1
Ccbl1	0.00390548	0.460666	0.289	0.132	3	Ccbl1
Mex3a1	0.00394813	0.337347	1	0.937	3	Mex3a
Gng2	0.00405994	0.423347	0.956	0.956	3	Gng2
Tmem229b	0.00421652	0.311672	0.422	0.302	3	Tmem229b
Crabp2	0.00423442	0.559712	0.711	0.415	3	Crabp2
Ina2	0.00430599	0.480179	0.933	0.755	3	Ina
Ldb11	0.0044049	0.322131	0.822	0.673	3	Ldb1
Socs4	0.00463362	0.354394	0.311	0.258	3	Socs4
Actl6b2	0.00469397	0.368563	0.622	0.346	3	Actl6b
St181	0.00472964	0.389706	0.444	0.283	3	St18
Hsf2	0.00475052	0.365647	1	0.994	3	Hsf2
Vapa1	0.00486969	0.501439	0.956	0.918	3	Vapa
Tmem571	0.00497495	0.280398	0.822	0.629	3	Tmem57
Paip11	0.00501172	0.489346	1	0.994	3	Paip1
Fam171a1	0.00507913	0.352392	0.467	0.264	3	Fam171a1
Unc5d	0.00516368	0.402523	0.489	0.296	3	Unc5d
Tmem351	0.00520849	0.361885	0.8	0.522	3	Tmem35
Ano61	0.00526305	0.303408	0.778	0.78	3	Ano6
B230354K17Rik	0.00535256	0.274062	0.356	0.314	3	B230354K17Rik
Mgrn11	0.00561556	0.459111	0.689	0.509	3	Mgrn1
Fxr11	0.00566294	0.448401	0.8	0.736	3	Fxr1
Timm8b1	0.00573712	0.35857	0.933	0.799	3	Timm8b
Foxg11	0.00607629	0.334667	1	0.943	3	Foxg1
Ehmt2	0.0061954	0.276721	0.8	0.711	3	Ehmt2
Micu31	0.00625701	0.310046	0.822	0.742	3	Micu3
X1700048O20Rik	0.006277	0.753059	0.311	0.176	3	X1700048O20Rik
Stard3nl	0.00632086	0.487296	0.911	0.742	3	Stard3nl
Smarca41	0.00632451	0.26307	1	0.962	3	Smarca4
Mtus1	0.00632579	0.255073	0.511	0.465	3	Mtus1
Pdp21	0.00646634	0.4976	0.467	0.465	3	Pdp2
X2010107G23Rik	0.0064971	0.254517	0.267	0.176	3	X2010107G23Rik
Snap471	0.00654041	0.607376	0.822	0.673	3	Snap47
Slc25a271	0.00669815	0.475739	0.689	0.447	3	Slc25a27
Klhdc22	0.00670083	0.365579	0.822	0.717	3	Klhdc2
Tox1	0.00695428	0.392295	0.778	0.799	3	Tox
Rab6b1	0.00707578	0.545786	0.422	0.283	3	Rab6b
Atp6v0d11	0.00740437	0.315679	0.867	0.623	3	Atp6v0d1
Atp6v1g1	0.00751181	0.271884	0.889	0.962	3	Atp6v1g1
Blcap1	0.00759297	0.629675	0.889	0.811	3	Blcap
Etv1	0.00764885	0.281863	0.311	0.283	3	Etv1
Tollip	0.00770491	0.404998	0.711	0.453	3	Tollip
Ndrg42	0.00772846	0.412519	0.644	0.491	3	Ndrg4
Chordc1	0.00787216	0.644787	0.689	0.572	3	Chordc1
Ddx25	0.00795915	0.467143	0.511	0.252	3	Ddx25
Nsg1	0.00796023	0.33539	0.911	0.692	3	Nsg1
Fabp3	0.00815996	0.348595	0.267	0.082	3	Fabp3
Arhgap18	0.0083176	0.321524	0.311	0.308	3	Arhgap18
Gna11	0.00835242	0.54033	0.933	0.887	3	Gna11
Nudt3	0.00842035	0.352563	0.978	0.987	3	Nudt3
Arcn1	0.00872779	0.405124	0.889	0.748	3	Arcn1
Tbce	0.00878521	0.324363	0.644	0.409	3	Tbce
Ndor1	0.00878561	0.253689	0.356	0.239	3	Ndor1
Smim7	0.00893883	0.555901	0.822	0.83	3	Smim7
Zfand6	0.00898417	0.46166	1	0.887	3	Zfand6
Atg122	0.00901495	0.362298	0.467	0.61	3	Atg12
Mex3b2	0.00909432	0.423725	0.822	0.679	3	Mex3b
Leprotl11	0.00916239	0.462472	0.689	0.553	3	Leprotl1
Tspyl41	0.00947004	0.263643	0.667	0.415	3	Tspyl4
Tspyl11	0.00954421	0.55671	0.933	0.855	3	Tspyl1
B3galt11	0.00955337	0.406672	0.578	0.352	3	B3galt1
Atrx1	0.00955513	0.353051	1	0.994	3	Atrx
Arpc5	0.0096919	0.475873	0.978	0.899	3	Arpc5
Morn4	0.00991778	0.421374	0.667	0.566	3	Morn4
Maf2	0	1.5433	0.889	0.463	4	Maf
Gm12792	0	0.8495	0.481	0.356	4	Gm12792
X4930463O16Rik	0	0.741697	0.296	0.113	4	X4930463O16Rik
Cux2	0	0.719319	0.963	0.638	4	Cux2
Gm9625	0	0.518487	0.815	0.887	4	Gm9625
Rpl18.ps1	0	0.437366	0.37	0.497	4	Rpl18.ps1
Cntnap5c	0	0.401947	0.259	0.04	4	Cntnap5c
Gm15501	0	0.331835	0.63	0.61	4	Gm15501
Zfp384	0	0.273818	0.37	0.412	4	Zfp384
Gm5093	2.22e-16	0.520638	0.333	0.333	4	Gm5093
Erbb4	3.33e-16	0.842862	0.778	0.463	4	Erbb4
Dlgap1	4.44e-16	0.341476	0.63	0.311	4	Dlgap1
Pcnx	2.66e-15	0.651252	0.778	0.435	4	Pcnx
Ackr3	9.44e-15	0.949366	0.519	0.299	4	Ackr3
Bhlhe41	3.66e-13	0.376789	0.889	0.915	4	Bhlhe41
Pde4d	3.27e-12	0.28122	0.407	0.435	4	Pde4d
Smurf2	9.01e-12	0.59246	0.556	0.463	4	Smurf2
Trpc2	1.22e-11	0.436494	0.259	0.356	4	Trpc2
Gm26742	1.75e-11	0.462814	0.259	0.102	4	Gm26742
Ddr1	1.76e-11	0.528974	0.444	0.599	4	Ddr1
Pam	2.15e-11	0.435471	0.667	0.61	4	Pam
Kmt2a1	2.21e-11	0.572085	1	0.893	4	Kmt2a
Tle2	4.28e-11	0.368389	0.296	0.175	4	Tle2
Mex3d	7.72e-11	0.268273	0.259	0.362	4	Mex3d
Dchs1	1.31e-10	0.583643	0.556	0.542	4	Dchs1
Klf112	1.41e-10	1.02296	0.704	0.503	4	Klf11
Pik3ip1	1.81e-10	0.265852	1	1	4	Pik3ip1
Unc13b	3.22e-10	0.288536	0.667	0.684	4	Unc13b
Igsf10	1.13e-09	0.493824	0.37	0.102	4	Igsf10
Rraga2	2.46e-09	1.03534	0.407	0.452	4	Rraga
Gns	3.41e-09	0.634044	0.259	0.305	4	Gns
Pak7	3.46e-09	0.409229	1	1	4	Pak7
Xkr6	4.33e-09	0.40038	0.407	0.186	4	Xkr6
Gm114001	6.99e-09	1.03101	0.963	0.718	4	Gm11400
Dclk21	1.17e-08	1.22716	0.926	0.819	4	Dclk2
Setd3	1.3e-08	0.292285	0.296	0.497	4	Setd3
Alms1	1.38e-08	0.349568	0.444	0.531	4	Alms1
Zfp6911	1.82e-08	0.726202	0.444	0.356	4	Zfp691
Nuak21	2.09e-08	0.30409	0.074	0.328	4	Nuak2
Trim21	2.16e-08	0.582243	1	0.977	4	Trim2
Nxph11	2.93e-08	1.14375	0.593	0.254	4	Nxph1
Dlx5	4.06e-08	1.25203	0.963	0.774	4	Dlx5
Zfp180	4.9e-08	0.671738	0.333	0.345	4	Zfp180
Ermp1	6.62e-08	0.48548	0.296	0.209	4	Ermp1
Satb1	6.75e-08	0.377047	0.704	0.695	4	Satb1
Tsc22d2	8.21e-08	0.372176	0.593	0.559	4	Tsc22d2
Dgke	1.23e-07	0.624934	0.444	0.299	4	Dgke
Eef2k	1.53e-07	0.458281	0.296	0.141	4	Eef2k
Kalrn	1.62e-07	0.279214	0.889	0.904	4	Kalrn
Pank3	1.74e-07	0.755922	0.556	0.446	4	Pank3
Emc1	1.76e-07	0.491166	0.481	0.52	4	Emc1
Pde4dip1	2.15e-07	0.514302	0.741	0.554	4	Pde4dip
Gm7809	2.21e-07	0.345877	0.407	0.627	4	Gm7809
Tcf4	2.26e-07	0.82943	1	0.972	4	Tcf4
Tet2	3.56e-07	0.7348	1	0.887	4	Tet2
Papd4	3.56e-07	0.472923	0.37	0.311	4	Papd4
Epha52	3.94e-07	0.569173	0.815	0.633	4	Epha5
Pcnt	4.03e-07	0.263945	0.481	0.435	4	Pcnt
Wdhd1	4.12e-07	0.325335	0.444	0.684	4	Wdhd1
Cecr6	5.12e-07	0.379882	0.259	0.192	4	Cecr6
Srebf2	6.38e-07	0.361139	0.481	0.74	4	Srebf2
Zbtb61	7.01e-07	0.759813	0.593	0.345	4	Zbtb6
Cep44	7.07e-07	0.526887	0.333	0.452	4	Cep44
Vps13b	8.31e-07	0.48785	0.556	0.424	4	Vps13b
Dlg3	9.05e-07	0.346783	0.444	0.475	4	Dlg3
Cpeb2	9.1e-07	0.53152	0.519	0.266	4	Cpeb2
Zfp5321	1.02e-06	0.478237	0.815	0.785	4	Zfp532
Hivep1	1.09e-06	0.479174	0.63	0.458	4	Hivep1
Bach1	1.12e-06	0.40963	0.704	0.542	4	Bach1
Tmem87b	1.18e-06	0.56641	0.556	0.367	4	Tmem87b
Epb4.1l4a2	1.48e-06	0.964926	0.481	0.243	4	Epb4.1l4a
Kdm3b	1.68e-06	0.366277	0.667	0.729	4	Kdm3b
A330076H08Rik	1.81e-06	0.885101	0.778	0.463	4	A330076H08Rik
Vps54	1.82e-06	0.351429	0.593	0.605	4	Vps54
Tab3	1.92e-06	0.437605	0.37	0.271	4	Tab3
Ncoa12	2.39e-06	0.61283	0.889	0.633	4	Ncoa1
Efr3a	2.49e-06	0.258727	0.63	0.531	4	Efr3a
Rap1a	2.64e-06	0.551573	0.259	0.254	4	Rap1a
Wash	2.88e-06	0.337493	0.222	0.254	4	Wash
Zfp74	3.51e-06	0.652076	0.148	0.26	4	Zfp74
Terf2ip2	3.58e-06	0.880432	0.37	0.446	4	Terf2ip
Arl4d1	4.09e-06	0.983454	0.593	0.282	4	Arl4d
Cltb	4.13e-06	0.556799	0.519	0.339	4	Cltb
Nck2	4.53e-06	0.544933	0.667	0.644	4	Nck2
Tmcc11	4.66e-06	0.532608	0.704	0.593	4	Tmcc1
Tox21	4.85e-06	1.04819	0.667	0.412	4	Tox2
Tpm11	5.53e-06	0.451847	0.667	0.678	4	Tpm1
Stk41	5.55e-06	0.774439	0.593	0.503	4	Stk4
Cntfr	6.42e-06	0.269536	0.407	0.085	4	Cntfr
Rufy2	6.86e-06	0.401671	0.556	0.605	4	Rufy2
Ankrd23	7.34e-06	0.853683	0.259	0.147	4	Ankrd23
Bag6	7.85e-06	0.497567	0.889	0.831	4	Bag6
Gm14204	8.47e-06	0.495977	0.593	0.52	4	Gm14204
Tbk1	9.15e-06	1.08241	0.556	0.531	4	Tbk1
Nbea2	9.68e-06	0.591577	1	0.825	4	Nbea
Osbpl92	1.12e-05	0.605951	0.667	0.605	4	Osbpl9
Dscaml1	1.46e-05	0.291663	0.778	0.288	4	Dscaml1
Rapgef11	1.56e-05	0.425497	0.704	0.559	4	Rapgef1
Zmym4	1.67e-05	0.39935	0.593	0.757	4	Zmym4
Pik3cd	1.73e-05	0.483877	0.259	0.141	4	Pik3cd
Adamts10	1.82e-05	0.618382	0.296	0.164	4	Adamts10
Trim67	1.89e-05	0.433172	0.667	0.469	4	Trim67
Plekhb2	2.04e-05	0.289716	0.296	0.458	4	Plekhb2
Camk2g	2.08e-05	0.910664	0.593	0.52	4	Camk2g
Atf1	2.29e-05	0.512206	0.259	0.299	4	Atf1
Rsrc1	2.3e-05	0.25378	0.667	0.65	4	Rsrc1
Dlx2	2.4e-05	0.524414	1	0.701	4	Dlx2
Sec24c	2.41e-05	0.750807	0.778	0.684	4	Sec24c
Casp7	2.46e-05	0.843117	0.296	0.181	4	Casp7
Map41	2.46e-05	0.381951	0.926	0.831	4	Map4
Ccnj2	2.52e-05	0.647731	0.444	0.497	4	Ccnj
Snrnp70	2.62e-05	0.594303	0.963	0.949	4	Snrnp70
Igf2bp2	2.92e-05	0.260004	0.407	0.616	4	Igf2bp2
Slc16a11	2.92e-05	0.449197	0.148	0.311	4	Slc16a1
C530008M17Rik1	3.13e-05	0.491018	0.852	0.785	4	C530008M17Rik
Hint2	3.19e-05	0.397747	0.148	0.26	4	Hint2
Gnb2	3.29e-05	0.363332	0.741	0.87	4	Gnb2
Dnajc11	3.58e-05	0.277763	0.519	0.514	4	Dnajc11
Nrf11	3.82e-05	0.293548	0.63	0.791	4	Nrf1
BC0164231	3.97e-05	0.591909	0.556	0.599	4	BC016423
Slc23a2	4.1e-05	0.518388	0.444	0.305	4	Slc23a2
Setbp1	4.12e-05	0.451705	1	0.768	4	Setbp1
Capn15	4.57e-05	0.301166	0.259	0.124	4	Capn15
Jmjd1c1	4.6e-05	0.466133	0.926	0.814	4	Jmjd1c
Pla2g6	4.97e-05	0.798537	0.296	0.316	4	Pla2g6
Gm37641	5.03e-05	0.751545	1	0.989	4	Gm3764
Nfrkb	5.36e-05	0.34814	0.63	0.559	4	Nfrkb
BC0057641	5.42e-05	0.628617	0.889	0.746	4	BC005764
X2900055J20Rik	5.49e-05	0.313079	0.519	0.599	4	X2900055J20Rik
Acox12	5.77e-05	0.666254	0.63	0.373	4	Acox1
Dnajc31	5.85e-05	0.880389	0.704	0.401	4	Dnajc3
Plekho1	6.04e-05	0.488882	0.481	0.525	4	Plekho1
Cttnbp22	6.39e-05	0.455622	0.852	0.469	4	Cttnbp2
Mitd11	6.44e-05	0.480942	0.111	0.254	4	Mitd1
Dnajc14	6.46e-05	0.376916	0.259	0.35	4	Dnajc14
Gad12	6.54e-05	0.543387	1	0.751	4	Gad1
Phkg21	6.74e-05	0.828041	0.407	0.395	4	Phkg2
Coro7	6.92e-05	0.391635	0.37	0.328	4	Coro7
Snx162	7.01e-05	0.657231	0.407	0.271	4	Snx16
Sh3rf11	7.74e-05	0.641308	0.852	0.746	4	Sh3rf1
Rbm12	9.01e-05	0.394074	0.333	0.254	4	Rbm12
Pde6d1	9.28e-05	0.423076	0.222	0.356	4	Pde6d
Rnasel	0.000100045	0.496514	0.778	0.35	4	Rnasel
Zeb2	0.000100326	0.349541	0.852	0.746	4	Zeb2
X9530034E10Rik3	0.000104767	1.13557	0.444	0.266	4	X9530034E10Rik
Tk2	0.000108029	0.888867	0.333	0.35	4	Tk2
Usp8	0.00010831	0.401703	0.259	0.469	4	Usp8
Dpysl32	0.000113145	0.436038	1	0.994	4	Dpysl3
Trerf1	0.000114832	0.364932	0.481	0.412	4	Trerf1
Draxin	0.000116701	0.351502	0.222	0.254	4	Draxin
X4930506M07Rik	0.000122715	0.476874	0.37	0.288	4	X4930506M07Rik
Spred12	0.000124806	0.507536	0.481	0.514	4	Spred1
Zfp571	0.000125775	0.926042	1	0.853	4	Zfp57
Rbm39	0.00012768	0.775218	1	1	4	Rbm39
Cog41	0.000129946	0.796109	0.556	0.559	4	Cog4
Cluh	0.000130085	0.37518	0.296	0.243	4	Cluh
Pgp	0.000141498	0.362014	0.333	0.26	4	Pgp
Qtrtd11	0.000142409	0.260836	0.222	0.429	4	Qtrtd1
Mob1a	0.000159732	0.888581	0.407	0.316	4	Mob1a
Dusp82	0.000162916	0.991189	0.963	0.842	4	Dusp8
Usp222	0.000164237	0.467324	1	0.989	4	Usp22
Fam222b	0.00016456	0.54399	0.444	0.373	4	Fam222b
X9630033F20Rik	0.000173342	0.30102	0.259	0.192	4	X9630033F20Rik
Arid4a	0.000174983	0.556711	0.963	0.78	4	Arid4a
Uqcc1	0.000175833	0.457769	0.519	0.407	4	Uqcc1
Gm13736	0.000180221	0.47747	0.481	0.588	4	Gm13736
Mapk8ip2	0.0001847	0.44426	0.444	0.503	4	Mapk8ip2
Igf1r	0.000206501	0.478377	1	0.802	4	Igf1r
Thumpd11	0.000208732	0.962432	0.704	0.446	4	Thumpd1
Cenpb	0.000215947	0.491729	0.667	0.492	4	Cenpb
Gbf1	0.000217992	0.389494	0.889	0.65	4	Gbf1
Usp32	0.000228847	0.368099	0.704	0.503	4	Usp32
Slc12a6	0.000234478	0.347836	0.741	0.441	4	Slc12a6
Rai2	0.000235893	0.725626	0.481	0.232	4	Rai2
Fbxo8	0.000238348	0.470145	0.148	0.266	4	Fbxo8
Ptar1	0.00024597	0.764205	0.296	0.107	4	Ptar1
Gm269241	0.000259541	0.250007	1	1	4	Gm26924
Nsmf	0.000261313	0.5059	0.444	0.367	4	Nsmf
Cyld	0.000267306	0.415967	0.481	0.254	4	Cyld
Nav3	0.00026829	0.352786	0.778	0.463	4	Nav3
Elavl31	0.000268828	0.714723	1	0.994	4	Elavl3
Phf201	0.000273828	0.48385	0.741	0.678	4	Phf20
Slain1	0.000281139	0.61976	0.778	0.463	4	Slain1
Hist1h2bc	0.000285829	1.24159	0.778	0.661	4	Hist1h2bc
Dpysl41	0.000294189	0.6063	0.815	0.701	4	Dpysl4
Gm20515	0.000300119	0.489727	0.333	0.153	4	Gm20515
Zcchc6	0.000306663	0.306578	0.407	0.435	4	Zcchc6
B930095G15Rik1	0.000317722	1.06463	0.926	0.802	4	B930095G15Rik
Camk2n1	0.000345153	0.267468	0.519	0.198	4	Camk2n1
Pnpt12	0.000350666	0.826522	0.407	0.339	4	Pnpt1
Amn1	0.000355508	0.543633	0.593	0.61	4	Amn1
Rab121	0.000374449	0.505184	0.815	0.791	4	Rab12
Leo11	0.000381005	0.778725	0.444	0.616	4	Leo1
Cln8	0.000391858	0.326448	0.519	0.169	4	Cln8
Gabarapl2	0.000403445	0.260968	0.815	0.802	4	Gabarapl2
Fam20c	0.000416982	0.484584	0.593	0.254	4	Fam20c
X9530068E07Rik2	0.00042329	0.688956	0.444	0.61	4	X9530068E07Rik
Pcmt1	0.000425703	0.668862	0.741	0.746	4	Pcmt1
Eif2s3y1	0.000428484	0.704675	0.444	0.441	4	Eif2s3y
Gmpr	0.000429261	0.678366	0.259	0.09	4	Gmpr
Bola1	0.00043526	0.275682	0.222	0.514	4	Bola1
Atg3	0.000441992	0.424634	0.222	0.305	4	Atg3
Acaa1a	0.000444925	0.252494	0.296	0.305	4	Acaa1a
RP23.16D16.1	0.000445349	0.433237	0.259	0.232	4	RP23.16D16.1
Adam92	0.000466775	0.47684	0.148	0.339	4	Adam9
Aasdh	0.000467675	0.502326	0.519	0.305	4	Aasdh
Rpgr	0.000479072	0.440486	0.519	0.576	4	Rpgr
Zfp319	0.000495243	0.867791	0.481	0.305	4	Zfp319
Tmem30a1	0.000504349	0.475831	0.481	0.593	4	Tmem30a
Zmym31	0.00050814	0.596763	0.667	0.571	4	Zmym3
Amfr2	0.000525065	0.334852	0.481	0.65	4	Amfr
Med24	0.000528012	0.350671	0.741	0.52	4	Med24
Dlx6os11	0.000538843	0.82831	1	0.893	4	Dlx6os1
Cep104	0.000545432	0.346072	0.296	0.316	4	Cep104
Rev1	0.000547649	0.55791	0.37	0.486	4	Rev1
Akap91	0.000551062	0.553281	1	0.994	4	Akap9
Btbd1	0.000554094	0.315415	0.407	0.435	4	Btbd1
Pcmtd11	0.00055476	0.49441	0.704	0.458	4	Pcmtd1
Ap3s21	0.000567705	0.628601	0.704	0.531	4	Ap3s2
Ago1	0.000570215	0.505517	0.889	0.831	4	Ago1
Dlx1os	0.000594978	0.404369	0.667	0.333	4	Dlx1os
Sel1l3	0.000595508	0.45543	0.333	0.124	4	Sel1l3
Tiam2	0.000596164	0.597632	0.407	0.175	4	Tiam2
Snx5	0.000618067	0.573522	0.407	0.65	4	Snx5
Smoc1	0.000637548	0.577957	0.333	0.203	4	Smoc1
Rbm452	0.000643617	0.638256	0.963	0.955	4	Rbm45
Nup1602	0.000646041	0.480568	0.63	0.52	4	Nup160
Arid1a	0.000651497	0.441968	1	0.994	4	Arid1a
Kansl31	0.000655553	0.302744	0.37	0.48	4	Kansl3
Inpp4a1	0.0006584	0.298479	1	0.751	4	Inpp4a
Apc21	0.000672073	0.317395	0.852	0.729	4	Apc2
Foxn2	0.00067416	0.271049	0.333	0.469	4	Foxn2
Rap2b	0.000684485	0.379518	0.926	0.864	4	Rap2b
Hadha	0.000694307	0.276218	0.481	0.633	4	Hadha
E2f52	0.000743713	0.595101	0.148	0.311	4	E2f5
Srp9	0.000744411	0.657268	0.333	0.463	4	Srp9
Cyfip2	0.000748702	0.592151	0.704	0.785	4	Cyfip2
Ddx26b	0.000749881	0.331821	0.333	0.362	4	Ddx26b
X2310035C23Rik1	0.000753225	0.650354	0.519	0.48	4	X2310035C23Rik
Cnppd1	0.000757134	0.601553	0.407	0.288	4	Cnppd1
Rpap1	0.000766729	0.337552	0.333	0.429	4	Rpap1
Sp92	0.000788461	0.429544	0.889	0.593	4	Sp9
Chkb	0.000795536	0.360008	0.481	0.379	4	Chkb
Fam160b11	0.000799797	0.846553	0.407	0.282	4	Fam160b1
Tmc7	0.000808887	0.468228	0.259	0.198	4	Tmc7
Trim131	0.000809335	0.911782	0.63	0.345	4	Trim13
Wdr702	0.000809975	0.743433	0.519	0.61	4	Wdr70
Ncoa3	0.000822909	0.30699	0.741	0.718	4	Ncoa3
Npy2	0.000835835	1.1514	0.556	0.277	4	Npy
Tbc1d231	0.000879918	0.644422	0.593	0.542	4	Tbc1d23
Ankrd13a	0.000897871	0.341038	0.37	0.463	4	Ankrd13a
Dpysl22	0.000900531	0.304436	1	1	4	Dpysl2
Gps1	0.000912813	0.263948	0.444	0.531	4	Gps1
Cdkn1b1	0.000927815	0.298423	0.963	0.836	4	Cdkn1b
Ehbp1	0.000933337	0.30289	0.556	0.475	4	Ehbp1
Pex51	0.00095173	0.768648	0.556	0.525	4	Pex5
Sdccag32	0.000961065	0.400056	0.593	0.627	4	Sdccag3
Tubb32	0.000968591	0.562545	1	1	4	Tubb3
Ncam11	0.000982297	0.643409	1	0.881	4	Ncam1
Id2	0.0009868	1.37545	0.63	0.497	4	Id2
Srcap.11	0.000989577	0.426276	0.926	0.864	4	Srcap.1
Emc101	0.000989796	0.428161	0.704	0.559	4	Emc10
Armc10	0.000991745	0.47761	0.519	0.582	4	Armc10
Lat2	0.000994859	1.27492	0.37	0.198	4	Lat2
Gtf3c51	0.00104284	0.417193	0.296	0.401	4	Gtf3c5
Mbnl21	0.00104684	0.444387	0.481	0.429	4	Mbnl2
Jmy	0.00105192	0.448625	0.556	0.373	4	Jmy
Mief2	0.00106464	0.306469	0.556	0.559	4	Mief2
Syp	0.00113002	0.467135	0.296	0.237	4	Syp
Gpr191	0.00116191	0.689599	0.519	0.333	4	Gpr19
Slc44a2	0.00120047	0.418883	0.333	0.328	4	Slc44a2
Magi22	0.00120606	0.445176	0.704	0.548	4	Magi2
Gps2	0.00121546	0.944995	0.593	0.571	4	Gps2
Zfp6061	0.00123976	0.284941	0.407	0.508	4	Zfp606
Blmh	0.00124119	0.390556	0.481	0.757	4	Blmh
Gpcpd1	0.00133539	0.456061	0.926	0.825	4	Gpcpd1
Nfib	0.00133565	0.507945	1	0.831	4	Nfib
Ttc9b	0.00134286	0.547558	0.444	0.305	4	Ttc9b
Lhx62	0.00134656	0.791196	0.963	0.836	4	Lhx6
Nom1	0.00135526	0.327669	0.37	0.26	4	Nom1
Nrxn32	0.0013578	0.495622	1	0.944	4	Nrxn3
Dpp6	0.00137736	0.299719	0.333	0.39	4	Dpp6
Zfp2811	0.00137817	0.67525	0.778	0.644	4	Zfp281
Phf102	0.00144104	0.622627	0.37	0.384	4	Phf10
Ntan1	0.00144534	0.653927	0.778	0.791	4	Ntan1
Ap3s1	0.00144959	0.337689	0.185	0.288	4	Ap3s1
Slk	0.00145387	0.330696	0.519	0.401	4	Slk
Smo2	0.00145477	0.543843	0.296	0.316	4	Smo
Spry2	0.00150284	0.62505	0.889	0.655	4	Spry2
Irf2bpl2	0.00153259	0.259341	0.852	0.791	4	Irf2bpl
Sirt61	0.00154948	0.341747	0.889	0.814	4	Sirt6
Ccdc55	0.0015569	0.291454	0.519	0.706	4	Ccdc55
Sestd11	0.00157024	0.44881	0.852	0.627	4	Sestd1
Camta11	0.00157157	0.361874	0.926	0.921	4	Camta1
Tnks2	0.00158353	0.375586	0.852	0.644	4	Tnks
Ythdc11	0.00162459	0.297734	0.889	0.893	4	Ythdc1
Dlgap2	0.00165892	0.261107	0.667	0.277	4	Dlgap2
Psmd32	0.00167443	0.483474	0.741	0.542	4	Psmd3
Grsf1	0.00171854	0.558492	0.37	0.548	4	Grsf1
Tspyl21	0.00173325	0.758711	0.444	0.249	4	Tspyl2
Wdfy31	0.00179092	0.278486	0.815	0.78	4	Wdfy3
Mynn	0.0018023	0.543431	0.296	0.356	4	Mynn
Kmt2c1	0.00180638	0.299122	0.926	0.91	4	Kmt2c
Kif5b	0.00191078	0.444562	0.852	0.915	4	Kif5b
E4f1	0.00193021	0.282843	0.222	0.288	4	E4f1
Tsr21	0.00195921	0.71751	0.519	0.492	4	Tsr2
Zfp282	0.00200606	0.360231	0.259	0.271	4	Zfp282
D930015E06Rik	0.00203371	0.633452	0.889	0.797	4	D930015E06Rik
Sox62	0.00206231	0.468908	0.963	0.712	4	Sox6
Pgm1	0.00206307	0.616504	0.222	0.356	4	Pgm1
Zmiz2	0.00212242	0.612393	0.963	0.864	4	Zmiz2
Anln	0.00213402	0.25057	0.111	0.271	4	Anln
Iars2	0.00214479	0.413725	0.444	0.667	4	Iars
Rab11fip3	0.00217718	0.315293	0.481	0.384	4	Rab11fip3
Skida11	0.00221402	0.326203	0.556	0.571	4	Skida1
Nudt8	0.00224469	0.323979	0.333	0.175	4	Nudt8
Glrx21	0.00228228	0.289115	0.556	0.542	4	Glrx2
X5031439G07Rik	0.00229524	0.313791	0.444	0.435	4	X5031439G07Rik
Runx1t12	0.00230978	0.47074	1	0.927	4	Runx1t1
Zfp60	0.00232213	0.426069	0.556	0.492	4	Zfp60
Top11	0.00235618	0.297485	1	0.994	4	Top1
Ss181	0.00236927	0.296623	0.296	0.486	4	Ss18
Tmem1231	0.00238181	0.288799	0.148	0.39	4	Tmem123
Grin2b	0.00239046	0.257863	0.815	0.559	4	Grin2b
Apc1	0.00239073	0.450455	0.963	0.938	4	Apc
Cacnb4	0.00240948	0.391139	0.593	0.328	4	Cacnb4
Brwd1	0.00241636	0.272073	1	0.938	4	Brwd1
Adnp2	0.0024183	0.432993	0.37	0.339	4	Adnp2
Tubgcp5	0.00253584	0.825158	0.593	0.52	4	Tubgcp5
Klf102	0.00269537	0.88106	0.704	0.616	4	Klf10
Sepw11	0.00271746	0.404465	1	0.989	4	Sepw1
Zfp5361	0.00276713	0.460165	0.778	0.621	4	Zfp536
Mnt	0.00279194	0.458849	0.519	0.412	4	Mnt
X2010315B03Rik	0.00280086	0.527	0.259	0.164	4	X2010315B03Rik
Rwdd3	0.00282228	0.341912	0.333	0.164	4	Rwdd3
Rtn12	0.00285464	0.296294	1	0.989	4	Rtn1
Dlx1	0.00287168	0.496595	0.963	0.842	4	Dlx1
Cdc42se11	0.00287499	0.69739	0.667	0.52	4	Cdc42se1
Ncln	0.00289416	0.411128	0.37	0.311	4	Ncln
Clk4	0.00315982	0.689334	0.889	0.785	4	Clk4
Kdm6a1	0.00323614	0.363256	0.63	0.61	4	Kdm6a
Nfx11	0.00327025	0.530834	0.815	0.791	4	Nfx1
Rad23b1	0.00331034	0.427998	0.704	0.802	4	Rad23b
Prkaa2	0.00335665	0.271467	0.37	0.141	4	Prkaa2
Gm17096	0.00336397	1.13137	0.259	0.153	4	Gm17096
Secisbp2l1	0.00339405	0.298731	0.593	0.661	4	Secisbp2l
Neto21	0.00342308	0.432893	0.481	0.486	4	Neto2
Rpl151	0.00345515	0.293447	0.63	0.859	4	Rpl15
X2310009B15Rik	0.00354389	0.561889	0.148	0.254	4	X2310009B15Rik
Tmtc41	0.0036002	0.492935	0.667	0.554	4	Tmtc4
Nrep2	0.00372266	0.741596	1	0.989	4	Nrep
Dgcr141	0.00374352	0.619917	0.407	0.345	4	Dgcr14
Tgfb3	0.00376588	0.591052	0.333	0.147	4	Tgfb3
Psmf12	0.00376779	0.384854	0.444	0.565	4	Psmf1
Pfn2	0.00377292	0.724609	1	0.972	4	Pfn2
Gtpbp4	0.00386859	0.700767	0.815	0.825	4	Gtpbp4
Qrich1	0.00388596	0.617172	0.889	0.932	4	Qrich1
Cdk2ap21	0.00396926	0.265152	0.222	0.429	4	Cdk2ap2
Grip1	0.00421068	0.270183	0.63	0.333	4	Grip1
Ap3b21	0.00426282	0.544203	0.852	0.678	4	Ap3b2
Mxi1	0.00437152	0.433657	0.593	0.537	4	Mxi1
Usp111	0.00441217	0.621141	0.704	0.565	4	Usp11
Rab1b	0.00441888	0.567117	0.63	0.763	4	Rab1b
Itch1	0.00448458	0.425298	0.741	0.774	4	Itch
Smug11	0.00454266	0.819329	0.444	0.305	4	Smug1
Trim8	0.00457757	0.500232	0.926	0.893	4	Trim8
Dhcr71	0.00457768	0.424937	0.444	0.384	4	Dhcr7
Nktr1	0.00466552	0.329766	1	0.932	4	Nktr
Trib21	0.00468881	0.721918	0.926	0.791	4	Trib2
Chd41	0.00485181	0.41467	1	0.944	4	Chd4
Med232	0.00485768	0.614354	0.778	0.684	4	Med23
Gltscr1	0.00487229	0.251201	0.556	0.305	4	Gltscr1
X1110034G24Rik1	0.00487504	0.7424	0.481	0.226	4	X1110034G24Rik
Armc8	0.00493058	0.390304	0.556	0.452	4	Armc8
Sox22	0.00493533	0.537696	0.926	0.74	4	Sox2
Sptan1	0.00499	0.425469	1	0.91	4	Sptan1
Coro1c1	0.00508838	0.371343	0.963	0.938	4	Coro1c
Ankfy1	0.00512088	0.279709	0.704	0.61	4	Ankfy1
Wdr771	0.00528624	0.320778	0.778	0.576	4	Wdr77
Guk1	0.00531309	0.643071	0.481	0.616	4	Guk1
Gm22435	0.00548465	0.467785	0.222	0.328	4	Gm22435
Surf6	0.00549927	0.369498	0.259	0.232	4	Surf6
Ifngr2	0.00551796	0.428213	0.407	0.277	4	Ifngr2
Zcchc3	0.0055282	0.420292	0.333	0.497	4	Zcchc3
Plod31	0.00576702	0.41912	0.444	0.379	4	Plod3
Gria4	0.00592083	0.444543	0.704	0.435	4	Gria4
Flywch11	0.00608236	0.285105	0.519	0.571	4	Flywch1
Atp6v0d12	0.00610211	0.698721	0.63	0.684	4	Atp6v0d1
Zfp391	0.00611703	0.522216	0.519	0.435	4	Zfp39
X4933407K13Rik	0.00614081	0.293213	0.407	0.215	4	X4933407K13Rik
Cog3	0.00621393	0.334069	0.444	0.26	4	Cog3
Cacul11	0.00621463	0.26967	0.593	0.593	4	Cacul1
Tef1	0.00637582	0.502647	0.556	0.446	4	Tef
X1110037F02Rik	0.00638182	0.451049	0.556	0.548	4	X1110037F02Rik
Eif1	0.00653673	0.39178	1	0.989	4	Eif1
Mtif2	0.00656113	0.569749	0.593	0.588	4	Mtif2
MIMT1_1	0.0066469	0.467637	0.222	0.294	4	MIMT1_1
Actb2	0.00666597	0.333011	1	1	4	Actb
Afg3l21	0.00676285	0.539804	0.259	0.333	4	Afg3l2
Wtap1	0.00702231	0.329736	0.926	0.91	4	Wtap
Akap111	0.00707915	0.316456	0.63	0.621	4	Akap11
Dip2b2	0.00710772	0.526215	0.889	0.893	4	Dip2b
Efnb2	0.00714287	0.640239	0.741	0.548	4	Efnb2
Btbd91	0.00722605	0.286487	0.444	0.599	4	Btbd9
Ddx501	0.00734048	0.6006	0.444	0.582	4	Ddx50
Gm13889.1	0.00734659	0.362521	0.556	0.232	4	Gm13889.1
Gabarap1	0.00738288	0.740252	0.963	0.966	4	Gabarap
Gm26510	0.00739197	0.346185	0.296	0.056	4	Gm26510
Map4k31	0.00748995	0.538197	0.444	0.475	4	Map4k3
Fchsd21	0.00750319	0.297724	0.556	0.554	4	Fchsd2
Clec16a2	0.00765185	0.388857	0.63	0.463	4	Clec16a
Rnf19a	0.0076631	0.520341	0.593	0.362	4	Rnf19a
Tango21	0.00770194	0.464604	0.481	0.525	4	Tango2
Epb4.1l3	0.00770323	0.289139	0.259	0.271	4	Epb4.1l3
Ankrd121	0.00773095	0.33123	0.926	0.746	4	Ankrd12
Prpf38b1	0.00780148	0.515527	0.963	0.881	4	Prpf38b
Cdadc11	0.00781935	0.702267	0.519	0.508	4	Cdadc1
Itm2b	0.00782859	0.756661	0.852	0.706	4	Itm2b
Cdk14	0.0078338	0.287888	0.815	0.65	4	Cdk14
RP23.32A8.11	0.00790015	0.439072	0.926	0.887	4	RP23.32A8.1
Exosc3	0.00795791	0.6867	0.296	0.328	4	Exosc3
Gosr2	0.00808321	0.710648	0.519	0.554	4	Gosr2
Anapc21	0.00816403	0.649326	0.667	0.655	4	Anapc2
Hist1h1c1	0.00831082	0.647856	0.889	0.729	4	Hist1h1c
Bptf	0.00842833	0.298799	0.963	0.977	4	Bptf
Rbm15b	0.0084427	0.531408	0.593	0.514	4	Rbm15b
Otud1	0.0086788	0.446567	0.259	0.147	4	Otud1
Atf6b	0.0087153	0.312621	0.296	0.469	4	Atf6b
Bsdc11	0.00879633	0.391763	0.593	0.429	4	Bsdc1
Pdcd5	0.00882593	0.267721	0.741	0.904	4	Pdcd5
Gpr171	0.00890067	0.548741	0.296	0.102	4	Gpr171
Sike1	0.00895279	0.434161	0.407	0.401	4	Sike1
Txnl4b2	0.00899125	0.780112	0.667	0.61	4	Txnl4b
Sun12	0.00921195	0.548986	0.593	0.605	4	Sun1
Ero1lb	0.00921263	0.253229	0.296	0.073	4	Ero1lb
Gpsm11	0.00941787	0.506994	0.852	0.701	4	Gpsm1
Zfp777	0.00944997	0.26002	0.259	0.249	4	Zfp777
Mybbp1a1	0.00945541	0.414073	0.519	0.565	4	Mybbp1a
Map7d1	0.00964578	0.455611	0.704	0.712	4	Map7d1
Srgap31	0.00983423	0.463778	0.963	0.881	4	Srgap3
Foxp13	0	1.7557	0.955	0.753	5	Foxp1
Rxrg	0	1.29316	0.409	0.06	5	Rxrg
Rarb	0	1.02828	0.545	0.093	5	Rarb
Mpped12	0	0.997002	0.727	0.286	5	Mpped1
Gm11934	0	0.62845	0.318	0.209	5	Gm11934
Cyb561	0	0.519781	0.364	0.099	5	Cyb561
Pknox2	0	0.332623	0.227	0.275	5	Pknox2
Gm11652	0	0.264394	0.273	0.39	5	Gm11652
Gpr88	1.11e-16	0.378151	0.273	0.038	5	Gpr88
Gm14168	1.67e-14	0.566922	0.273	0.06	5	Gm14168
Mgat4c	2.84e-14	0.440338	0.455	0.055	5	Mgat4c
Isl12	1.55e-13	1.68428	0.955	0.5	5	Isl1
Ebf12	3.21e-13	1.17636	0.864	0.775	5	Ebf1
Bcl11b1	8.4e-13	1.15625	1	0.868	5	Bcl11b
Zfp503	2.69e-12	0.872937	0.773	0.148	5	Zfp503
Lypd1	4.29e-12	0.27832	0.5	0.06	5	Lypd1
Kcnq2	6.14e-12	0.44764	0.773	0.412	5	Kcnq2
Meis23	4.19e-11	0.833375	1	0.731	5	Meis2
Rnf168	5.95e-11	0.442779	0.273	0.385	5	Rnf168
Dennd6b	7.64e-11	0.609879	0.591	0.286	5	Dennd6b
Tuba1a2	7.97e-11	0.491733	1	1	5	Tuba1a
Nudt211	1.05e-10	0.331314	0.5	0.687	5	Nudt21
Wbscr17	1.08e-10	0.255504	0.818	0.516	5	Wbscr17
Meg32	1.23e-10	0.930953	1	0.989	5	Meg3
Fut9	5.48e-10	0.381708	0.727	0.275	5	Fut9
Urgcp	6.18e-10	0.330884	0.318	0.214	5	Urgcp
Foxp23	7.95e-10	0.789109	0.864	0.511	5	Foxp2
Lmo41	9.56e-10	0.992153	0.955	0.681	5	Lmo4
Islr2	1.91e-09	0.309609	1	0.374	5	Islr2
Fam84a1	2.58e-09	1.41863	0.864	0.418	5	Fam84a
Lrrn2	3.57e-09	0.848732	0.636	0.121	5	Lrrn2
Map1b2	9.36e-09	0.477878	1	1	5	Map1b
Ptrhd1	9.75e-09	0.364101	0.364	0.456	5	Ptrhd1
Wdr13	1.4e-08	0.463997	0.818	0.604	5	Wdr13
Dnajc16	1.73e-08	0.6002	0.364	0.176	5	Dnajc16
Chn2	1.95e-08	0.523443	0.636	0.17	5	Chn2
Zfx	2.03e-08	0.526462	0.636	0.429	5	Zfx
Heatr3	2.51e-08	0.650942	0.409	0.33	5	Heatr3
Tubb33	3e-08	0.448926	1	1	5	Tubb3
Jph4	3.89e-08	0.569672	0.636	0.258	5	Jph4
Atg16l1	4.28e-08	0.455691	0.545	0.412	5	Atg16l1
Rbfox1	4.91e-08	0.634529	0.682	0.159	5	Rbfox1
Nrxn12	4.91e-08	0.920502	1	0.742	5	Nrxn1
Mapt2	5.07e-08	1.08874	1	0.786	5	Mapt
Phactr31	5.62e-08	0.692947	0.864	0.44	5	Phactr3
Polr2l1	5.9e-08	0.494651	0.545	0.516	5	Polr2l
Rtn13	6.18e-08	0.654057	1	0.989	5	Rtn1
Cacna2d3	7.62e-08	0.748954	0.545	0.247	5	Cacna2d3
Grin2b1	9.33e-08	0.407752	1	0.544	5	Grin2b
Syt6	9.72e-08	0.757555	0.591	0.225	5	Syt6
Dnajc6	1.02e-07	0.773658	0.591	0.236	5	Dnajc6
Rian1	1.05e-07	0.630133	1	0.758	5	Rian
Kpna6	1.1e-07	0.425839	0.409	0.187	5	Kpna6
Grm5	1.26e-07	0.532563	0.455	0.104	5	Grm5
Gnao11	1.28e-07	0.783661	1	0.835	5	Gnao1
Pak6	1.64e-07	0.684291	0.5	0.236	5	Pak6
Zfp461	1.75e-07	1.01889	0.682	0.412	5	Zfp46
Dpysl33	1.9e-07	0.733601	1	0.995	5	Dpysl3
Gm112232	2.11e-07	0.479375	1	1	5	Gm11223
D830015G02Rik	2.18e-07	0.414026	0.455	0.038	5	D830015G02Rik
Unc79	2.19e-07	0.476935	0.727	0.533	5	Unc79
Thra	2.23e-07	0.726537	1	0.736	5	Thra
Pik3r2	2.29e-07	0.820656	0.455	0.484	5	Pik3r2
Cpd	2.32e-07	0.524978	0.318	0.286	5	Cpd
Syt163	2.89e-07	1.06068	0.636	0.209	5	Syt16
B4galt6	2.95e-07	0.436719	0.455	0.319	5	B4galt6
Rgs22	3.06e-07	1.18079	0.864	0.582	5	Rgs2
Hs6st2	3.44e-07	0.582345	0.545	0.22	5	Hs6st2
Pde10a	4.15e-07	0.405568	0.864	0.341	5	Pde10a
Radil	5.01e-07	0.349001	0.273	0.044	5	Radil
Rph3a	5.21e-07	0.758637	0.455	0.154	5	Rph3a
D17Wsu92e	5.31e-07	0.67728	0.545	0.247	5	D17Wsu92e
Abr1	6.09e-07	0.557928	1	0.643	5	Abr
Cadm1	8.24e-07	0.813418	0.955	0.841	5	Cadm1
Zbtb202	1.21e-06	0.491755	1	0.956	5	Zbtb20
Erc2	1.24e-06	0.754766	0.909	0.451	5	Erc2
Acvr2a	1.29e-06	0.849967	0.682	0.423	5	Acvr2a
Klf5	1.35e-06	0.438908	0.455	0.049	5	Klf5
Cep170b	1.71e-06	0.505605	0.591	0.396	5	Cep170b
Adck2	1.79e-06	0.680641	0.5	0.203	5	Adck2
Lrrc9	1.81e-06	0.368967	0.273	0.176	5	Lrrc9
Ddx551	1.82e-06	0.617609	0.864	0.621	5	Ddx55
X1110008F13Rik	2.09e-06	0.760272	0.318	0.104	5	X1110008F13Rik
Crabp1	2.11e-06	1.15137	0.545	0.066	5	Crabp1
Nsg2	2.18e-06	0.877661	1	0.956	5	Nsg2
Tceal6	2.19e-06	0.332324	0.409	0.077	5	Tceal6
Celf21	2.44e-06	0.655963	1	0.989	5	Celf2
Phactr1	2.57e-06	0.564612	0.682	0.407	5	Phactr1
Ift57	2.59e-06	0.556137	0.364	0.236	5	Ift57
Ogfod1	2.85e-06	0.509702	0.364	0.176	5	Ogfod1
Stx7	3.02e-06	1.17087	1	0.654	5	Stx7
Robo22	3.07e-06	0.575517	0.818	0.577	5	Robo2
Ptprn21	3.11e-06	0.641771	0.545	0.577	5	Ptprn2
Slitrk4	3.19e-06	0.556694	0.409	0.17	5	Slitrk4
Ppp1r9a	3.26e-06	0.412974	0.909	0.78	5	Ppp1r9a
Gap432	3.35e-06	1.2768	0.955	0.736	5	Gap43
Tmsb101	4e-06	0.379378	1	1	5	Tmsb10
Rcan31	5.02e-06	1.01188	0.727	0.313	5	Rcan3
Tenm2	5.77e-06	0.272966	0.773	0.549	5	Tenm2
Ndufb21	6.29e-06	0.413756	0.818	0.654	5	Ndufb2
Ncs11	6.4e-06	1.28703	1	0.852	5	Ncs1
Sh3bp52	6.5e-06	0.827224	0.955	0.467	5	Sh3bp5
Hmgxb3	7.14e-06	0.581558	0.318	0.198	5	Hmgxb3
Cntnap22	7.34e-06	0.538289	0.864	0.418	5	Cntnap2
Ubxn8	7.43e-06	0.625712	0.5	0.269	5	Ubxn8
Igsf32	8.82e-06	0.607571	0.955	0.637	5	Igsf3
Shank1	8.89e-06	0.261401	1	0.637	5	Shank1
Atxn1	9.17e-06	0.437569	0.682	0.495	5	Atxn1
Psd23	9.25e-06	0.909797	0.682	0.297	5	Psd2
Wdr752	9.26e-06	0.87299	0.545	0.445	5	Wdr75
Mettl14	9.33e-06	0.493533	0.273	0.445	5	Mettl14
Tspan91	9.95e-06	0.88661	0.636	0.203	5	Tspan9
Hcn3	1.04e-05	0.529348	0.5	0.198	5	Hcn3
Nudt13	1.12e-05	0.689039	0.273	0.291	5	Nudt13
Cnot6l	1.14e-05	0.374808	0.591	0.451	5	Cnot6l
Rundc3b	1.19e-05	0.860117	0.364	0.22	5	Rundc3b
Maml3	1.22e-05	0.516105	0.682	0.324	5	Maml3
Pfkfb22	1.51e-05	0.698386	0.682	0.473	5	Pfkfb2
X4931428F04Rik	1.76e-05	0.614578	0.5	0.258	5	X4931428F04Rik
Syt52	1.83e-05	0.689612	0.909	0.456	5	Syt5
Atp9a2	1.85e-05	0.38049	0.955	0.489	5	Atp9a
Gabbr1	1.88e-05	0.710342	0.909	0.604	5	Gabbr1
Zfp182	2.1e-05	0.348142	0.455	0.154	5	Zfp182
Gab2	2.74e-05	0.372282	0.364	0.209	5	Gab2
Fbxo451	2.75e-05	0.932539	0.455	0.374	5	Fbxo45
Vldlr	2.86e-05	0.36464	0.5	0.203	5	Vldlr
Zfp804a	2.94e-05	0.276116	0.409	0.038	5	Zfp804a
Gm3200	3.09e-05	0.396876	0.227	0.313	5	Gm3200
Gpr852	3.16e-05	1.14758	0.864	0.549	5	Gpr85
Gm265382	3.44e-05	0.616191	0.591	0.467	5	Gm26538
Snrpn2	3.55e-05	0.655474	1	0.967	5	Snrpn
Fndc4	3.71e-05	0.656113	0.273	0.143	5	Fndc4
Ntrk32	3.76e-05	0.800937	0.727	0.313	5	Ntrk3
Sfxn32	4.37e-05	0.72304	0.864	0.385	5	Sfxn3
Gng32	4.5e-05	0.61986	1	0.824	5	Gng3
Supt61	4.55e-05	0.632655	0.864	0.67	5	Supt6
Frat2	4.73e-05	0.718403	0.455	0.385	5	Frat2
Ikzf1	4.85e-05	0.57414	0.273	0.066	5	Ikzf1
Rnf157	4.85e-05	0.324234	0.727	0.407	5	Rnf157
Abcc5	5.04e-05	0.287319	1	0.929	5	Abcc5
Aak1	5.79e-05	0.370793	0.409	0.462	5	Aak1
Lphn3	5.8e-05	0.278104	0.636	0.495	5	Lphn3
Xpr12	6.15e-05	0.624104	0.955	0.78	5	Xpr1
Kidins220	6.43e-05	0.682072	1	0.786	5	Kidins220
Snx163	7.61e-05	0.380669	0.727	0.236	5	Snx16
Negr12	8.27e-05	0.83625	0.682	0.346	5	Negr1
Fry	8.65e-05	0.535246	0.909	0.56	5	Fry
Stmn32	8.75e-05	0.37291	1	0.945	5	Stmn3
Heatr6	8.78e-05	0.597018	0.909	0.753	5	Heatr6
Ntrk2	9.31e-05	0.324948	0.636	0.363	5	Ntrk2
Arfip2	9.53e-05	0.416349	0.364	0.258	5	Arfip2
E130307A14Rik1	9.55e-05	0.272437	0.955	0.489	5	E130307A14Rik
Mtss11	9.84e-05	0.527014	1	0.681	5	Mtss1
Meis12	9.87e-05	0.644955	0.773	0.599	5	Meis1
Tmem200a	0.000109712	1.00436	0.318	0.176	5	Tmem200a
Lonrf23	0.000111186	0.943831	0.864	0.588	5	Lonrf2
Nexn	0.000111883	0.658603	0.409	0.126	5	Nexn
Specc1l1	0.000121112	0.718586	0.682	0.505	5	Specc1l
Smarca22	0.000122981	0.670268	0.955	0.72	5	Smarca2
Ina3	0.000128687	0.632407	1	0.769	5	Ina
Klf12	0.000138443	0.384176	0.273	0.324	5	Klf12
Ank32	0.000146835	0.351204	1	0.89	5	Ank3
Mllt112	0.000163161	0.603944	1	0.956	5	Mllt11
Syt41	0.000163657	1.07198	0.864	0.582	5	Syt4
Csnk1g12	0.000167653	0.56237	0.955	0.703	5	Csnk1g1
Slc22a171	0.000176959	0.893275	0.909	0.571	5	Slc22a17
Ndst3	0.000177941	0.447593	0.455	0.148	5	Ndst3
Ccdc47	0.000183509	0.375448	0.409	0.5	5	Ccdc47
Cnnm3	0.000200116	0.402237	0.636	0.363	5	Cnnm3
Tubb2b1	0.000200241	0.812537	1	0.951	5	Tubb2b
Robo12	0.000209342	0.735892	1	0.868	5	Robo1
Ccdc88c	0.000224778	0.306214	0.727	0.396	5	Ccdc88c
Basp11	0.00022745	0.703443	1	0.956	5	Basp1
Braf1	0.000227478	0.475947	0.773	0.863	5	Braf
Znf512b1	0.000235191	0.809497	0.955	0.885	5	Znf512b
Reep12	0.000240702	0.809117	0.909	0.555	5	Reep1
Znrf1	0.000246032	0.303732	0.864	0.577	5	Znrf1
Mat2a1	0.000250767	0.827242	1	0.819	5	Mat2a
Bag4	0.000258785	0.738126	0.409	0.22	5	Bag4
Gnaz	0.000261177	0.462456	0.455	0.352	5	Gnaz
Zfp122	0.000268047	0.498471	0.591	0.286	5	Zfp12
Gm13604	0.000279142	0.276168	0.455	0.236	5	Gm13604
Jak11	0.00028118	0.555162	0.727	0.5	5	Jak1
Diap1	0.000286567	0.30027	0.455	0.335	5	Diap1
Stmn22	0.0002904	0.498794	1	0.956	5	Stmn2
Fam134b	0.000298523	0.898608	0.273	0.088	5	Fam134b
Nsg11	0.00029961	0.915713	0.955	0.714	5	Nsg1
MEG8_1	0.000304474	0.319835	0.409	0.066	5	MEG8_1
Pptc7	0.000305084	0.384668	0.318	0.137	5	Pptc7
2001-09-03	0.000308759	0.779645	1	0.934	5	2018-09-03
Shb	0.000316836	0.400758	0.591	0.231	5	Shb
Rnf208	0.00032447	0.538733	0.409	0.154	5	Rnf208
Gm26662	0.000329018	0.306882	0.273	0.016	5	Gm26662
Vstm2a2	0.000331139	0.366264	0.727	0.264	5	Vstm2a
Olfm22	0.000333872	0.374898	0.773	0.302	5	Olfm2
Rae1	0.000341063	0.77317	0.864	0.56	5	Rae1
Pi4ka	0.00034518	0.33096	0.909	0.835	5	Pi4ka
Osbpl8	0.000346215	0.422725	0.545	0.516	5	Osbpl8
Wdr45b	0.000364977	0.646165	0.682	0.681	5	Wdr45b
Suds3	0.000366634	0.321104	0.409	0.352	5	Suds3
Katnbl1	0.000375083	0.302787	0.682	0.802	5	Katnbl1
X4922502B01Rik	0.000375829	0.349924	0.409	0.066	5	X4922502B01Rik
Uchl31	0.000391865	0.552711	1	0.665	5	Uchl3
Ank2	0.00039327	0.299975	1	0.951	5	Ank2
Tmem39b	0.000405915	0.470003	0.364	0.258	5	Tmem39b
Inpp5f2	0.000412168	0.512611	1	0.973	5	Inpp5f
Mphosph9	0.000413537	0.386912	0.409	0.456	5	Mphosph9
Tmem177	0.000414322	1.18513	0.409	0.176	5	Tmem177
Zbtb43	0.000422022	0.387549	0.545	0.341	5	Zbtb43
Dlgap4	0.00042388	0.525081	0.955	0.879	5	Dlgap4
Agap11	0.000427243	0.506747	0.955	0.786	5	Agap1
Rnf1852	0.000427848	1.09064	0.409	0.412	5	Rnf185
Kifap31	0.000434043	0.661393	1	0.83	5	Kifap3
Tnpo2	0.000458204	0.396069	0.864	0.703	5	Tnpo2
Ubald1	0.000462565	0.311369	0.773	0.516	5	Ubald1
Rasgef1b1	0.000464193	0.556875	0.545	0.286	5	Rasgef1b
Ube2v2	0.000466444	0.414491	0.455	0.379	5	Ube2v2
Zdhhc8	0.000466907	0.261148	0.318	0.176	5	Zdhhc8
Fam20b	0.000471608	0.421363	0.682	0.319	5	Fam20b
mt.Nd2	0.000474143	0.418093	1	1	5	mt.Nd2
Bach2	0.000487267	0.299758	0.727	0.522	5	Bach2
D15Ertd621e2	0.000496516	0.748208	0.636	0.516	5	D15Ertd621e
mt.Tl11	0.000521703	0.691924	1	0.835	5	mt.Tl1
Stmn1	0.000522165	0.272742	1	0.995	5	Stmn1
Gucy1a31	0.000523492	1.07481	0.773	0.379	5	Gucy1a3
Zhx3	0.000526612	0.260283	0.591	0.44	5	Zhx3
Atat12	0.000552418	0.9013	1	0.929	5	Atat1
Crmp11	0.000565494	0.646273	1	0.989	5	Crmp1
Ccdc106	0.000566104	0.422229	0.364	0.121	5	Ccdc106
A030009H04Rik1	0.00056919	1.021	0.727	0.577	5	A030009H04Rik
D3Bwg0562e	0.000583398	0.323802	0.455	0.126	5	D3Bwg0562e
Adam222	0.000591896	0.388488	1	0.978	5	Adam22
Slco3a1	0.000621128	0.328872	0.273	0.159	5	Slco3a1
Dok41	0.000630936	0.58519	0.545	0.192	5	Dok4
Slmo1	0.00065904	1.04861	0.591	0.247	5	Slmo1
Ppp2r2b	0.000674208	0.594677	0.5	0.286	5	Ppp2r2b
Rybp	0.000679827	0.288509	0.455	0.308	5	Rybp
X2510009E07Rik1	0.000701404	0.754374	0.636	0.302	5	X2510009E07Rik
Tbc1d13	0.000736395	0.255338	0.5	0.286	5	Tbc1d13
Stk32b	0.00074144	0.430413	0.545	0.209	5	Stk32b
Map3k3	0.000744627	0.460369	0.409	0.357	5	Map3k3
L1cam2	0.000756001	0.326421	0.864	0.478	5	L1cam
Lsamp	0.000761135	0.282659	0.5	0.429	5	Lsamp
Lpgat11	0.000762189	0.534264	0.727	0.516	5	Lpgat1
Grb2	0.00076375	0.680481	0.727	0.698	5	Grb2
Snhg12	0.000769112	0.484693	0.455	0.192	5	Snhg12
Cnrip11	0.000784173	0.71332	0.682	0.363	5	Cnrip1
Fnbp41	0.000791297	0.578312	0.773	0.846	5	Fnbp4
N28178	0.000794732	0.36881	0.591	0.187	5	N28178
Clptm1l2	0.000813794	0.955753	0.5	0.335	5	Clptm1l
Heatr5b	0.000850086	0.388276	0.364	0.346	5	Heatr5b
mt.Tq	0.000873873	0.582459	0.955	0.885	5	mt.Tq
Kirrel3	0.000900999	0.452697	0.364	0.115	5	Kirrel3
Edc32	0.000939103	0.586275	0.818	0.484	5	Edc3
Magi23	0.000995978	0.475451	0.773	0.544	5	Magi2
Prkar1b	0.0010244	0.459655	0.818	0.407	5	Prkar1b
Six3	0.00103773	0.386204	0.5	0.379	5	Six3
Nckap1	0.00105267	0.571323	0.773	0.736	5	Nckap1
Calb1	0.00106019	0.352703	0.227	0.324	5	Calb1
Rab10	0.00109685	0.693929	0.864	0.764	5	Rab10
Ttc31	0.00117551	0.631414	1	1	5	Ttc3
Ap1m1	0.00118517	0.755463	1	0.879	5	Ap1m1
Setbp11	0.00118947	0.408663	0.818	0.797	5	Setbp1
Las1l1	0.00119735	0.357225	0.909	0.544	5	Las1l
Mief21	0.00121284	0.303127	0.5	0.566	5	Mief2
Rps26.ps1	0.00121422	0.29121	0.409	0.577	5	Rps26.ps1
Clint1	0.00124121	0.314612	0.273	0.418	5	Clint1
Snap251	0.00125246	0.638156	0.955	0.736	5	Snap25
Pdrg12	0.00130056	0.917863	0.773	0.495	5	Pdrg1
Tspyl52	0.00130831	0.778846	0.727	0.429	5	Tspyl5
Ttc14	0.00133458	0.252156	0.455	0.5	5	Ttc14
Rab11a	0.00134346	0.897354	1	0.89	5	Rab11a
Ctnnd21	0.0013515	0.601679	1	0.791	5	Ctnnd2
Lrpprc	0.00136984	0.327454	0.818	0.484	5	Lrpprc
Bcl11a2	0.00137449	0.534015	1	0.907	5	Bcl11a
Zcchc181	0.00139686	0.57901	1	0.797	5	Zcchc18
Lrrc16a	0.0014012	0.363566	0.909	0.72	5	Lrrc16a
Gm26871	0.00142864	0.377458	0.545	0.236	5	Gm26871
Slc25a23	0.00144921	0.310997	0.682	0.544	5	Slc25a23
Csdc21	0.00146405	0.521247	0.455	0.511	5	Csdc2
Nav31	0.00146834	0.298965	0.818	0.467	5	Nav3
Dzip11	0.0014953	0.480644	0.955	0.764	5	Dzip1
Bdh1	0.00156407	0.636536	0.455	0.407	5	Bdh1
Ppp3r11	0.00163368	0.444732	0.864	0.78	5	Ppp3r1
Lrrc4c	0.00164015	0.322904	0.409	0.099	5	Lrrc4c
X2900055J20Rik1	0.00164546	0.318977	0.773	0.566	5	X2900055J20Rik
Acat1	0.00167174	0.804614	1	0.863	5	Acat1
Cd2002	0.00168847	0.921944	0.909	0.577	5	Cd200
Aldh1b1	0.00172447	0.338063	0.409	0.082	5	Aldh1b1
Wdr20a	0.00172749	0.622991	0.273	0.187	5	Wdr20a
Mllt31	0.00173492	0.418726	0.909	0.648	5	Mllt3
Celsr2	0.00176182	0.255262	0.864	0.709	5	Celsr2
Hnrnpll1	0.00176232	0.280362	0.591	0.769	5	Hnrnpll
Rgs17	0.00176267	0.299213	0.682	0.335	5	Rgs17
Med91	0.00179563	0.721959	0.273	0.225	5	Med9
Pgap2	0.00181218	0.422297	0.136	0.253	5	Pgap2
Uimc1	0.00185166	0.484959	0.545	0.522	5	Uimc1
X1110051M20Rik1	0.00193323	0.605099	0.818	0.681	5	X1110051M20Rik
Zcchc121	0.00194431	1.11587	0.864	0.604	5	Zcchc12
Srp721	0.00197118	0.584024	1	0.841	5	Srp72
Cdr2l1	0.00197374	0.845466	0.818	0.753	5	Cdr2l
Dnajb5	0.00201569	0.33702	0.545	0.308	5	Dnajb5
Wdfy12	0.0020158	0.251715	0.955	0.588	5	Wdfy1
Rabac1	0.00203285	1.18017	0.636	0.396	5	Rabac1
Zfp933	0.00204408	0.328239	0.273	0.22	5	Zfp933
Trim671	0.00205363	0.265141	0.818	0.456	5	Trim67
Susd43	0.002104	0.464626	0.773	0.357	5	Susd4
Pisd.ps2	0.00211104	0.29083	0.545	0.28	5	Pisd.ps2
Ttc191	0.00212518	0.420997	0.682	0.396	5	Ttc19
Snap29	0.00218015	0.540551	0.409	0.269	5	Snap29
Ptch1	0.00220275	0.280596	0.318	0.302	5	Ptch1
Fam189b	0.00220613	0.359907	0.5	0.236	5	Fam189b
Gm176081	0.00220752	0.625927	0.364	0.236	5	Gm17608
Igfbpl11	0.00224098	0.281958	0.818	0.423	5	Igfbpl1
Slc16a2	0.00225902	0.517681	0.364	0.099	5	Slc16a2
Gm7984	0.00227684	0.294275	0.273	0.236	5	Gm7984
D10Wsu102e2	0.0022966	0.467165	0.818	0.434	5	D10Wsu102e
Ascc1	0.00229798	1.31234	0.591	0.401	5	Ascc1
Synrg	0.00230335	0.280689	0.727	0.577	5	Synrg
Slc25a19	0.00231945	0.46006	0.364	0.17	5	Slc25a19
Srsf6	0.00233018	0.707337	1	0.912	5	Srsf6
Zc3h81	0.00234569	1.02615	0.455	0.181	5	Zc3h8
Ss18l12	0.00237606	0.339756	0.818	0.418	5	Ss18l1
Lrrn31	0.0024028	0.843318	0.455	0.231	5	Lrrn3
Spast1	0.00247853	0.745046	0.909	0.698	5	Spast
Rhbdd23	0.00250474	0.427542	0.727	0.588	5	Rhbdd2
Slitrk5	0.00250976	0.361584	0.545	0.275	5	Slitrk5
Lphn1	0.00252431	0.293507	0.909	0.659	5	Lphn1
Phf23	0.00256549	0.296154	0.091	0.269	5	Phf23
Rmnd12	0.00258212	0.27555	0.364	0.505	5	Rmnd1
Wdr34	0.0025965	0.813703	0.591	0.44	5	Wdr34
Pdcd10	0.00268433	0.361996	0.545	0.566	5	Pdcd10
Zfp2602	0.0027544	0.507188	0.773	0.956	5	Zfp260
Afap13	0.00276303	0.407751	1	0.775	5	Afap1
Tubb2a1	0.00280045	0.622887	1	0.874	5	Tubb2a
Socs2	0.0028008	0.356743	0.727	0.429	5	Socs2
Lrrc7	0.00287802	0.268589	0.636	0.253	5	Lrrc7
Ostm1	0.00291233	0.413141	0.273	0.385	5	Ostm1
Rbfox22	0.00294803	0.602043	1	0.857	5	Rbfox2
Rabepk1	0.0030077	0.668757	0.727	0.527	5	Rabepk
Rusc1	0.00309776	0.548094	0.5	0.258	5	Rusc1
Ube2d1	0.00312433	0.370757	0.864	0.654	5	Ube2d1
Rnf6	0.00313015	0.585076	0.364	0.363	5	Rnf6
Plk21	0.00313309	1.01327	0.864	0.571	5	Plk2
Nap1l21	0.00313818	0.867094	0.318	0.203	5	Nap1l2
Prorsd11	0.0031658	0.501044	0.136	0.33	5	Prorsd1
Tstd2	0.0031932	0.327443	0.545	0.335	5	Tstd2
Fam213a3	0.00321436	0.498077	0.682	0.374	5	Fam213a
X9330159F19Rik1	0.00322651	0.678685	0.909	0.764	5	X9330159F19Rik
Gm59151	0.00325531	0.578	0.409	0.401	5	Gm5915
Clcn4.2	0.00326108	0.544794	1	0.791	5	Clcn4.2
Srcap.12	0.00326158	0.317684	0.909	0.868	5	Srcap.1
Smyd2	0.00328526	0.510003	0.409	0.247	5	Smyd2
Sepw12	0.00334491	0.511722	1	0.989	5	Sepw1
X2410002F23Rik2	0.0033999	0.364984	0.909	0.621	5	X2410002F23Rik
Gpatch41	0.00343684	0.35198	0.682	0.28	5	Gpatch4
Arf31	0.00348588	0.642178	0.955	0.698	5	Arf3
Gm11737	0.00351003	0.682655	0.364	0.066	5	Gm11737
Pkp4	0.00354746	0.484625	0.636	0.434	5	Pkp4
Whsc1	0.00357219	0.3861	0.864	0.912	5	Whsc1
Zc3h6	0.0036593	0.280369	0.318	0.209	5	Zc3h6
Araf2	0.00366968	0.644473	0.864	0.797	5	Araf
Gm13389	0.00373503	0.287098	0.318	0.049	5	Gm13389
Ppp3ca	0.0037603	0.633142	0.955	0.824	5	Ppp3ca
Nefl	0.00381124	0.597599	0.455	0.154	5	Nefl
Thoc5	0.00386417	0.818637	0.773	0.511	5	Thoc5
Nup981	0.00387233	0.526952	0.455	0.418	5	Nup98
Fcho1	0.00402742	0.333153	0.5	0.247	5	Fcho1
Jmjd8	0.00410159	0.678453	0.545	0.44	5	Jmjd8
Arg2	0.00420633	0.774009	0.5	0.148	5	Arg2
Rfng1	0.00421107	0.537209	0.545	0.236	5	Rfng
Ankrd122	0.00422942	0.375692	0.955	0.747	5	Ankrd12
A430033K04Rik	0.00429122	0.512719	0.318	0.148	5	A430033K04Rik
Actl6b3	0.00441705	0.664294	0.727	0.368	5	Actl6b
Erc1	0.00489263	0.273918	0.727	0.714	5	Erc1
Map62	0.00497324	0.473672	0.818	0.582	5	Map6
Arid1b1	0.00507337	0.258464	1	0.83	5	Arid1b
Usp341	0.00507414	0.278426	0.818	0.868	5	Usp34
Pnmal22	0.0050769	0.447984	0.864	0.505	5	Pnmal2
Sbk13	0.00515172	0.562777	1	0.962	5	Sbk1
Snap473	0.00515983	0.735525	0.955	0.676	5	Snap47
Nbea3	0.00516814	0.369957	1	0.83	5	Nbea
H2.DMb2	0.00517653	0.500653	0.273	0.049	5	H2.DMb2
Fem1b2	0.00541772	0.63234	0.909	0.725	5	Fem1b
Rsg1	0.0054292	0.652281	0.273	0.214	5	Rsg1
Apbb21	0.00547026	0.391339	0.864	0.588	5	Apbb2
Dcx2	0.00559799	0.392441	1	0.973	5	Dcx
Mapk9	0.00572795	0.292418	0.636	0.363	5	Mapk9
Ugdh	0.00594583	0.349875	0.545	0.473	5	Ugdh
Pcdhb17	0.00595335	0.618591	0.318	0.082	5	Pcdhb17
Zfp467	0.00606994	0.353826	0.364	0.264	5	Zfp467
Zfp5233	0.00607853	0.562645	0.682	0.401	5	Zfp523
Acot9	0.00615778	0.624721	0.5	0.181	5	Acot9
Pramef81	0.00618469	0.477015	0.364	0.319	5	Pramef8
Rims21	0.00619851	0.252514	0.864	0.505	5	Rims2
Purg1	0.00619859	0.843283	0.318	0.231	5	Purg
Sptbn1	0.00620829	0.418205	1	0.929	5	Sptbn1
Zfp354c	0.00622406	0.374295	0.364	0.445	5	Zfp354c
Dohh2	0.00628215	0.531897	0.5	0.44	5	Dohh
Zfp955a	0.00631827	0.467415	0.318	0.187	5	Zfp955a
Rgmb	0.00631893	0.580789	0.955	0.709	5	Rgmb
Gm23604	0.00641601	1.57887	0.409	0.159	5	Gm23604
Dync1i1	0.00672641	0.421724	0.318	0.165	5	Dync1i1
Rev3l1	0.0068221	0.30018	0.955	0.709	5	Rev3l
Zcchc81	0.00686188	0.374084	0.636	0.786	5	Zcchc8
Gpc3	0.00687934	0.502627	0.364	0.214	5	Gpc3
X1810030O07Rik2	0.00698599	0.976037	0.636	0.33	5	X1810030O07Rik
Cystm1	0.00709506	0.448593	0.273	0.225	5	Cystm1
Mapk10	0.00718312	0.456352	0.955	0.736	5	Mapk10
Samd12	0.00728661	0.772534	0.273	0.082	5	Samd12
Tmem170b1	0.00729387	0.620855	0.727	0.566	5	Tmem170b
Pgap12	0.00730821	0.345934	0.909	0.632	5	Pgap1
Clu2	0.00740982	0.771695	0.455	0.181	5	Clu
Cdo1	0.0074589	0.703331	0.455	0.154	5	Cdo1
Lamp22	0.00749802	0.283459	0.591	0.703	5	Lamp2
Mgst31	0.00754656	0.747369	0.636	0.401	5	Mgst3
Atg7	0.00755794	0.280212	0.409	0.473	5	Atg7
Uros2	0.00758845	0.597645	0.636	0.39	5	Uros
Trmu	0.00760729	0.503152	0.455	0.225	5	Trmu
Zfp572	0.00773499	0.590604	1	0.857	5	Zfp57
Ppfia21	0.00775379	0.274794	0.818	0.456	5	Ppfia2
Evl1	0.00777756	0.385033	0.682	0.407	5	Evl
X2210016L21Rik1	0.00804308	0.421707	0.864	0.626	5	X2210016L21Rik
Kif21b2	0.00821156	0.429229	0.909	0.736	5	Kif21b
Pnck1	0.00821401	0.679579	0.727	0.401	5	Pnck
Dhx37	0.00835587	0.266918	0.273	0.324	5	Dhx37
Grik21	0.0084289	0.302336	0.545	0.588	5	Grik2
Gdi12	0.00856722	0.518727	1	0.989	5	Gdi1
X2410006H16Rik	0.00859789	0.699946	1	0.852	5	X2410006H16Rik
Srgap32	0.00864184	0.413315	0.864	0.896	5	Srgap3
Zfp707	0.00865924	0.309589	0.273	0.269	5	Zfp707
Nrd11	0.00873308	0.296382	0.591	0.808	5	Nrd1
Stambp1	0.00878101	0.735633	0.5	0.374	5	Stambp
Prkaca	0.00888151	0.296585	0.409	0.538	5	Prkaca
Drg11	0.00890021	0.278359	0.682	0.912	5	Drg1
Rhot1	0.00901372	0.37136	0.409	0.462	5	Rhot1
Clmp1	0.00909938	0.251023	0.682	0.352	5	Clmp
Smpd33	0.0091304	0.329179	0.864	0.643	5	Smpd3
Man2a2	0.0092578	0.285382	0.773	0.522	5	Man2a2
Slc12a2	0.00936192	0.400188	0.636	0.385	5	Slc12a2
Dgcr8	0.00958485	0.369483	0.591	0.456	5	Dgcr8
Vps45	0.00968672	0.426036	0.364	0.225	5	Vps45
Kitl1	0.00974148	0.427179	0.545	0.236	5	Kitl
Ntm	0.00988102	0.258877	0.5	0.324	5	Ntm
Samd3	0	1.38463	0.5	0.109	6	Samd3
Lhx1	0	1.11313	0.5	0.052	6	Lhx1
Lhx9	0	0.783381	0.333	0.047	6	Lhx9
Gm10364	0	0.700784	0.417	0.365	6	Gm10364
Rit2	0	0.631884	0.667	0.083	6	Rit2
Rpl28	0	0.351124	0.75	0.516	6	Rpl28
Hmgb1.ps6	0	0.275617	0.333	0.224	6	Hmgb1.ps6
Lrtm1	0	0.262363	1	0.932	6	Lrtm1
Itpa.ps1	3e-15	0.251344	0.417	0.25	6	Itpa.ps1
Snhg113	1.72e-14	2.3982	1	0.469	6	Snhg11
Rcan2	3.53e-14	1.2016	0.833	0.156	6	Rcan2
Drc1	3.94e-14	1.06099	0.333	0.057	6	Drc1
Zfhx32	6.26e-14	1.70769	1	0.875	6	Zfhx3
Tbr1	1.39e-13	0.525768	0.5	0.021	6	Tbr1
Lhx5	9.97e-13	0.325314	0.333	0.083	6	Lhx5
Nkain2.1	6.42e-12	0.429799	0.333	0.167	6	Nkain2.1
Nalcn	7.85e-12	0.812667	0.75	0.266	6	Nalcn
Stmn23	8.48e-11	1.39443	1	0.958	6	Stmn2
Gap433	1.11e-10	1.85033	1	0.745	6	Gap43
Pfkp	1.45e-10	0.731726	0.583	0.312	6	Pfkp
Vcan3	2.46e-10	1.33916	1	0.781	6	Vcan
X1500016L03Rik	7.76e-10	1.78446	0.417	0.068	6	X1500016L03Rik
Zfhx43	8.92e-10	0.940054	1	0.521	6	Zfhx4
Ina4	1.05e-09	1.47202	1	0.781	6	Ina
X2700069I18Rik	1.06e-09	1.223	0.667	0.036	6	X2700069I18Rik
Kif5c1	1.54e-09	1.19835	1	0.792	6	Kif5c
Irs4	1.66e-09	0.513563	0.5	0.042	6	Irs4
Meg33	2.35e-09	1.43265	1	0.99	6	Meg3
Mllt113	3.29e-09	1.17256	1	0.958	6	Mllt11
Pcsk2	3.72e-09	0.264935	0.833	0.812	6	Pcsk2
Resp182	8.77e-09	1.78949	0.917	0.188	6	Resp18
Map7d2	1.91e-08	1.02634	0.667	0.214	6	Map7d2
Tubb34	2.19e-08	0.583922	1	1	6	Tubb3
Rara	3.23e-08	0.351097	0.583	0.234	6	Rara
[truncated: 2,082 more rows]

## Sheet: selected genes for each cluter 
Cluster
Dividing RG		GE-derived neuons?	MGE-derived CIN	LGE neurons	pallial amygdala	globus pallidus?	RG /Astro	Dividing NPC
1	2	3	4	5	6	7	8	9
Cenpe	Epas1	Gbx1	Maf	Foxp1	Tbr1	sema3e	Notch2	Ccnd2
Cks2	Ets1	Lhx6	Erbb4	Rxrg	Lhx5	pbx3	nestin	Top2a
Kif23	Cola1	Lhx8	Nxph1	Rabb			Sox9	Notch1
Aurka		Gbx2	Dlx2	isl1				miK67
		Efnb3	Dlx5	Ebf1
		EphrinB3	NPY
		Sox6	Zeb2
		Gad2	Sp9
